# Supplementary material for: Development of mental health first-aid guidelines for depression: a Delphi expert consensus study in Argentina and Chile
Source: BMC Psychiatry. 2023 Mar 14;23:161. doi: 10.1186/s12888-023-04661-8 (PMC10013290; doi:10.1186/s12888-023-04661-8)
Supplement: Supplementary file 1 — Additional file 1: Supplementary file 1, table 1. Items rated in Round 1. [file 12888_2023_4661_MOESM1_ESM.xlsx]

## Sheet: Round 1
Supplementary file 1, table 1. Items rated in Round 1
#	English	Spanish	Lived experience (N= 26)	Professionals (N= 29)	Status (A= accepted / X= rejected / R= to re-rate)
	Section 1: How do I know if someone is experiencing depression? / Learning about depression	Sección 1: ¿Cómo sé si alguien está experimentando una depresión? / Aprendiendo sobre la depresión
1	The first aider should know the following: - What are the signs and symptoms of depression. (1.1)	El asistente de primeros auxilios debe saber lo siguiente: - Cuáles son los signos y síntomas de depresión. (1.1)	96.2%	1	A
2	The first aider should know the following: - What are the risk factors for depression. (1.2)	El asistente de primeros auxilios debe saber lo siguiente: - Cuáles son los factores de riesgo para la depresión. (1.2)	96.2%	86.2%	A
3	The first aider should be aware that the experience of depression can range in severity, eg from feeling irritable to feeling inclined to take one's own life.	El asistente debe saber que la experiencia de la depresión puede variar en severidad, p.ej. de sentirse irritable a sentirse inclinado/a a quitarse la vida.	1	1	A
4	The first aider should be aware that each individual is different and not everyone who experiences depression will show the typical signs or symptoms of depression.	El asistente debe ser consciente de que cada individuo es diferente y no todos los que experimentan depresión mostrarán los signos o síntomas típicos de la depresión.	1	1	A
5	The first aider should be aware that some people who have recovered from depression may have a relapse of their symptoms.	El asistente debe saber que algunas personas que se han recuperado de la depresión pueden tener una recaída de sus síntomas.	96.2%	96.6%	A
6	Even if the person has had a previous episode of depression, the first aider should not assume that they will know how to handle the current episode.	Incluso si la persona ha tenido un episodio previo de depresión, el asistente no debería asumir que sabrá cómo manejar el episodio actual	88.5%	93.1%	A
7	The first aider should learn more about depression by: - ​​Reading or listening to other people's experiences of depression	El asistente debe aprender más acerca de la depresión por medio de: - Leer o escuchar las experiencias de depresión de otras personas	92.3%	82.8%	A
8	The first aider should learn more about depression by: - ​​Reading reputable information websites or books	El asistente debe aprender más acerca de la depresión por medio de: - Leer sitios web o libros de información de buena reputación	88.5%	1	A
9	The first aider should learn more about depression by: - ​​Seeking advice from people who have experienced and recovered from depression	El asistente debe aprender más acerca de la depresión por medio de: - Buscar consejos de personas que han experimentado y se han recuperado de depresión	88.5%	55.2%	X
	Section 2: How should I approach someone who may be experiencing depression?	Sección 2: ¿Cómo debo acercarme a alguien que puede estar experimentando depresión?
10	The first aider should not ignore any signs or symptoms of depression that they have noticed or assume that the depression will simply go away.	El asistente de primeros auxilios no debe ignorar ningún signo o síntoma de depresión que haya notado o asumir que la depresión simplemente desaparecerá	1	1	A
11	The first aider should not assume that any signs or symptoms she has noticed (eg, irritability or sadness) mean that the person is experiencing depression.	El asistente no debe asumir que cualquier signo o síntoma que haya notado (por ej., irritabilidad o tristeza) significa que la persona está experimentando depresión	92.3%	82.8%	A
12	The first aider should not necessarily assume that the person's symptoms (eg, complaints about their physical health) are due to depression.	El asistente no debe asumir que necesariamente los síntomas de la persona (por ej., quejas respecto de su salud física) se deben a la depresión	76.9%	96.6%	R
13	The first aider should be aware that many people who suffer from depression may also be affected by other mental health problems, such as anxiety or substance use problems.	El asistente debe saber que muchas personas que sufren depresión también pueden verse afectadas por otros problemas de salud mental, como ansiedad o problemas de uso de sustancias	84.6%	96.6%	A
14	The first aider should not lie or make excuses for the person's behavior, as this may lead to delay in seeking help	El asistente no debe mentir ni dar excusas por el comportamiento de la persona, ya que esto puede llevarla a demorar su búsqueda de ayuda	84.6%	93.1%	A
15	If the first aider notices changes in the mood, behavior, or daily functioning of someone they know, they should approach the person and talk with them about their concerns.	Si el asistente nota cambios en el estado de ánimo, el comportamiento o el funcionamiento diario de alguien que conoce, debe acercarse a la persona y conversar con ella acerca de sus preocupaciones.	73.1%	89.7%	R
16	The first aider should choose the situable time when both the first aider and the person have time to talk	El asistente de primeros auxilios debe elegir el momento adecuado cuando tanto el asistente como la persona tengan tiempo para hablar	88.5%	82.8%	A
17	The first aider should choose a place to talk that is private.	El asistente debe elegir un lugar para hablar que sea privado.	76.9%	89.7%	R
18	The first aider should choose a place to speak where both the first aider and the person feel comfortable.	El asistente debe elegir un lugar para hablar donde tanto el asistente como la persona se sientan cómodos.	1	96.6%	A
19	The first aider should consider if she is the best person to approach the person or if someone else might be more appropriate/or.	El asistente debería considerar si es la mejor persona para acercarse a la persona o si alguien más podría ser más apropiada/o.	84.6%	93.1%	A
20	If the first aider thinks someone is depressed, she should try to spend time with the person and gently raise her concerns (eg, mention that she seems depressed today).	Si el asistente de primeros auxilios piensa que alguien está deprimido, debería tratar de pasar tiempo con la persona y plantearle sus preocupaciones con delicadeza (p.ej., mencione que tiene la impresión de verla deprimida hoy).	69.2%	65.5%	X
21	The first aider should be open to any opportunity to discuss her concerns with the person.	El asistente debe estar abierto a cualquier oportunidad de hablar sobre sus preocupaciones con la persona.	69.2%	86.2%	X
22	The first aider should know that allowing the person to talk about how they feel can help them feel better, not worse.	El asistente debe saber que permitir que la persona hable sobre cómo se siente puede ayudarla a sentirse mejor, no peor.	84.6%	93.1%	A
23	If the first aider is concerned about someone who may be depressed, she should: -Tell the person that she cares and wants to help.	Si el asistente está preocupado por alguien que puede estar deprimido, debería: - Decirle a la persona que le importa y que quiere ayudarla.	76.9%	93.1%	R
24	If the first aider is worried about someone who may be depressed, they should: - Allow the person to choose when to open up and talk about what is happening to them.	Si el asistente está preocupado por alguien que puede estar deprimido, debería: - Permitir que la persona elija cuándo abrirse y hablar de lo que le pasa.	96.2%	72.4%	R
25	The first aider should ask the person if she is willing to talk to the first aider or if she prefers to talk to someone else.	El asistente debe preguntarle a la persona si está dispuesta a hablar con el asistente o si prefiere hablar con alguien más.	88.5%	89.7%	A
26	If the person says that she feels sad or depressed, the first aider should ask how long she has felt this way.	Si la persona dice que se siente triste o deprimida, el asistente debería preguntarle cuánto tiempo hace que se siente así.	80.8%	79.3%	R
27	The first aider should respect the person's interpretation of the signs and symptoms.	El asistente debe respetar la interpretación de la persona respecto de los signos y síntomas.	61.5%	69.0%	X
28	The first aider should be aware that the person's thoughts, feelings and beliefs represent their own reality and the first aider should be prepared to accept them without question.	El asistente debe ser consciente de que los pensamientos, sentimientos y creencias de la persona representan su propia realidad y el asistente debe estar preparado para aceptarlos sin cuestionarlos.	84.6%	69.0%	X
29	The first aider should consider that the person might already have information and know about depression.	El asistente debe considerar que la persona podría ya tener información y saber sobre la depresión.	76.9%	58.6%	X
30	The first aider should be prepared for a full range of reactions (eg, relief, indifference, anger) when approaching the person to talk with them about their depression.	El asistente debe prepararse para una gama completa de reacciones (por ejemplo, alivio, indiferencia, ira) cuando se acerque a la persona para conversar con ella acerca de su depresión	88.5%	1	A
31	If the person feels uncomfortable talking to the first aider, she should encourage them to talk to someone else about how they feel.	Si la persona se siente incómoda hablando con el asistente, debe alentarla a que hable con otra persona acerca de cómo se siente.	88.5%	82.8%	A
32	The first aider should know the sources of good quality information that the person can turn to.	El asistente de primeros auxilios debe conocer las fuentes de información de buena calidad a las que pueda recurrir la persona.	80.8%	75.9%	R
33	If the first aider gives the person information about depression, she should try to make sure that the resources are accurate and appropriate for the person's situation.	Si el asistente le da a la persona información sobre la depresión, debería tratar de asegurarse de que los recursos sean precisos y apropiados para la situación de la persona.	88.5%	1	A
34	Before offering information to the person, the first aider should consider the educational level of the person and his or her ability to understand the information.	Antes de ofrecer información a la persona, el asistente debe considerar el nivel educativo de la persona y su capacidad para comprender la información	80.8%	96.6%	A
35	The first aider should not overwhelm the person with too much information or too many resources.	El asistente no debe abrumar a la persona con demasiada información o demasiados recursos.	92.3%	96.6%	A
	Section 3: How can I give support?	Sección 3: ¿Cómo puedo dar apoyo?
36	The first aider should know that each person's situation and needs are unique.	El asistente de primeros auxilios debe saber que la situación y las necesidades de cada persona son únicas.	96.2%	1	A
37	The first aider should respect the person's autonomy while considering the extent to which the person can make decisions for themselves and whether the person is at risk of harm to themselves or others.	El asistente debe respetar la autonomía de la persona mientras considera en qué medida la persona puede tomar decisiones por sí misma y si la persona corre el riesgo de hacerse daño a sí misma o a los demás.	92.3%	89.7%	A
38	The first aider should keep conversations with the person private unless he or she is concerned that the person may harm themselves or others.	El asistente debe mantener en privado las conversaciones que tienen con la persona a menos que esté preocupado de que la persona puede hacerse daño a sí misma o a otros.	88.5%	96.6%	A
39	The first aider should respect the person's feelings, personal values, and experiences as valid, even if they are different from their own, or disagree with them.	El asistente debe respetar los sentimientos, valores personales y experiencias de la persona como válidos, incluso si son diferentes de los suyos, o no está de acuerdo con ellos.	92.3%	96.6%	A
40	The first aider should know that depression is an illness and that it is not the fault of the person who is experiencing depression.	El asistente de primeros auxilios debe saber que la depresión es una enfermedad y que no es culpa de la persona que esté experimentando depresión	1	1	A
41	If the person judges himself too harshly, the first aider should remind him of his virtues or strengths.	Si la persona se juzga a sí misma con demasiada dureza, el asistente debe recordarle sus virtudes o puntos fuertes.	88.5%	51.7%	X
42	The first aider should acknowledge any efforts the person is making to improve themselves.	El asistente debe reconocer cualquier esfuerzo que la persona esté haciendo para mejorarse.	1	89.7%	A
43	The first aider should accept the person as they are and maintain realistic expectations for them.	El asistente de primeros auxilios debe aceptar a la persona tal como es y mantener expectativas realistas para ella	88.5%	82.8%	A
44	The first aider should be aware that everyday activities (such as going outside, interacting with people, or taking care of the house) can seem overwhelming to the person.	El asistente debe saber que las actividades cotidianas (como salir a la calle, interactuar con gente u ocuparse de la casa) pueden parecer abrumadoras para la persona.	96.2%	1	A
45	The first aider should keep in mind at all times that people are not “faking it,” being “lazy,” “weak,” or “selfish” when experiencing depression.	El asistente debe tener presente en todo momento que las personas no están “fingiendo”, siendo “vagas”, “débiles” o “egoístas” al experimentar una depresión.	96.2%	93.1%	A
46	The first aider should not pressure the person to do activities that the person feels are too much for them.	El asistente no debe presionar a la persona para que haga actividades que la persona siente que son demasiado para ella.	76.9%	82.8%	R
47	The first aider should let the person know that it is not weak or a failure to have depression, and that it does not make them less valuable as a person.	El asistente debe hacerle saber a la persona que no es débil ni es un fracaso tener una depresión, y que eso no la vuelve menos valiosa como persona	96.2%	1	A
48	If the person says that she feels that she is a weak person or a failure, the first aider should let the person know that: -Strong and capable people can get depressed. (44.1)	Si la persona dice que siente que es una persona débil o un fracaso, el asistente debe hacerle saber a la persona que: - Las personas fuertes y capaces pueden deprimirse. (44.1)	96.2%	93.1%	A
49	If the person says that they feel that they are a weak person or a failure, the first aider should let the person know that: - They do not believe that the person is weak or that it is to have a failure. (44.2)	Si la persona dice que siente que es una persona débil o un fracaso, el asistente debe hacerle saber a la persona que: - No cree que la persona sea débil o que eso sea tener una falla. (44.2)	84.6%	75.9%	R
50	If the person says that he feels that he is a weak person or a failure, the first aider should let the person know that: - He does not think that he is worth less as a person. (44.3)	Si la persona dice que siente que es una persona débil o un fracaso, el asistente debe hacerle saber a la persona que: - No piensa que valga menos como persona. (44.3)	96.2%	72.4%	R
51	The first aider should be aware that a depressed person may be overwhelmed by irrational fears.	El asistente de primeros auxilios debe saber que una persona deprimida puede verse abrumada por temores irracionales.	92.3%	96.6%	A
52	The first aider should be patient, persistent and encouraging when supporting someone with depression.	El asistente debe ser paciente, persistente y alentador al apoyar a alguien con depresión.	1	93.1%	A
53	The first aider needs to know that the person needs additional support and understanding.	El asistente debe saber que la persona necesita apoyo y comprensión adicionales.	96.2%	89.7%	A
54	The first aider should offer the person kindness and attention, even if it is not reciprocated.	El asistente debe ofrecer a la persona amabilidad y atención, incluso si no es recíproco.	92.3%	86.2%	A
55	The first aider should be aware that her support is likely to have a positive impact, even if it doesn't initially.	El asistente debe ser consciente de que es probable que su apoyo tenga un impacto positivo, incluso si no es así en un comienzo.	96.2%	1	A
56	The first aider should be consistent and predictable in her interactions with the person.	El asistente debe ser consistente y predecible en sus interacciones con la persona.	84.6%	79.3%	R
57	The first aider should know that often simply taking the time to talk or be with the person lets them know that someone cares.	El asistente debe saber que, a menudo, simplemente tomarse el tiempo para hablar o estar con la persona le hace saber que a alguien le importa.	92.3%	89.7%	A
58	The first aider should be clear and consistent about what support she can and cannot offer the person.	El asistente debe ser claro y coherente en cuanto al apoyo que puede y en cuanto al apoyo que no puede ofrecer a la persona.	92.3%	93.1%	A
59	The first aider should not make promises that she cannot keep.	El asistente no debe hacer promesas que no puede cumplir.	88.5%	96.6%	A
60	The first aider should ask the person if what they are doing is helpful, and what else they could do to help.	El asistente debería preguntarle a la persona si lo que está haciendo es útil, y qué otra cosa podría hacer para ayudar.	73.1%	79.3%	R
61	The first aider should consider telling the person that:-she is not alone/or in this (55.1)	El asistente debería considerar decirle a la persona que: - No está sola/o en esto (55.1)	92.3%	89.7%	A
62	The first aider should consider telling the person that: - The first aider is there to help the person (55.2)	El asistente debería considerar decirle a la persona que: - El asistente está ahí para ayudar a la persona (55.2)	1	96.6%	A
63	The first aider should consider telling the person that:-Although the first aider may not be able to understand exactly how the person is feeling, he should make it clear that he cares about her and that he wants to help her (55.3)	El asistente debería considerar decirle a la persona que: - Aunque el asistente puede no ser capaz de entender exactamente cómo se siente la persona, debe dejar claro que le importa y que quiere ayudarla (55.3)	96.2%	96.6%	A
64	The first aider should consider telling the person that:-She is important to the first aider and her life is also important (55.4)	El asistente debería considerar decirle a la persona que: - Ella es importante para el asistente y que su vida también es importante (55.4)	84.6%	79.3%	R
65	The first aider should consider telling the person that:-she may not believe it now, but the way she feels will improve (55.5)	El asistente debería considerar decirle a la persona que: - Puede que no lo crea ahora, pero la forma en que se siente mejorará (55.5)	88.5%	93.1%	A
66	The first aider should consider telling the person that: - With time and treatment, the person will feel better (55.6)	El asistente debería considerar decirle a la persona que: - Con tiempo y tratamiento, la persona se sentirá mejor (55.6)	92.3%	86.2%	A
67	The first aider should be honest with the person about the limitations of her role as an first aider (eg, that she is not a counselor/psychologist).	El asistente debe ser sincero con la persona acerca de las limitaciones de su función como asistente (p.ej., que no es un consejero/ psicólogo).	84.6%	86.2%	A
68	The first aider should be honest with the person about what help she is able and willing to offer.	El asistente debe ser honesto con la persona sobre qué ayuda puede y está dispuesto a ofrecerle.	84.6%	89.7%	A
69	The first aider should know that there is no point in simply telling the person to get better.	El asistente de primeros auxilios debe saber que no tiene sentido simplemente decirle a la persona que se mejore.	92.3%	1	A
70	The first aider should not tell the person that they just need to be busy or get out more.	El asistente no debe decirle a la persona que solo necesita estar ocupado o salir más.	92.3%	86.2%	A
71	The first aider should not trivialize the person's experiences by telling them that "it's important to smile," to "put some will into it," or to "take it easy."	El asistente no debe trivializar las experiencias de la persona diciéndole que "es importante sonreír", que "le ponga un poco de voluntad" o que "se tome las cosas con calma".	92.3%	96.6%	A
72	The first aider should avoid saying the following: - "It's all in your head" (61.1)	El asistente debe evitar decir lo siguiente: - "Todo está en tu cabeza" (61.1)	84.6%	86.2%	A
73	The first aider should avoid saying the following: - "I can't do anything to improve your situation" (61.2)	El asistente debe evitar decir lo siguiente: - "No puedo hacer nada para mejorar tu situación" (61.2)	84.6%	96.6%	A
74	The first aider should not adopt an overly involved or overprotective attitude towards the person.	El asistente no debe adoptar una actitud excesivamente involucrada o sobreprotectora hacia la persona.	69.2%	82.8%	X
75	The first aider should not speak to the person in a patronizing tone of voice and should not adopt overly sympathetic or worried looks	El asistente no debe hablarle a la persona con un tono de voz paternalista y no debe adoptar miradas excesivamente compasivas ni de preocupación	65.4%	86.2%	X
76	The first aider should not insist that the person do what they would normally do.	El asistente no debería insistir a la persona para que haga lo que normalmente haría.	76.9%	82.8%	R
77	The first aider should not belittle or dismiss the person's feelings and try to say something positive like, "You don't seem that bad to me."	El asistente no debe menospreciar o descartar los sentimientos de la persona y esforzarse por decir algo positivo como "No me pareces tan malo".	84.6%	89.7%	A
78	The first aider should resist the urge to try to cure the person's depression.	El asistente debe resistir el impulso de tratar de curar la depresión de la persona.	84.6%	86.2%	A
79	The first aider should tell the person that although her experience is very personal and painful, she is not alone.	El asistente de primeros auxilios debe decirle a la persona que aunque su experiencia es muy personal y dolorosa, no está sola.	80.8%	89.7%	A
80	The first aider must know that recovery, for the most part, should be person-led.	El asistente debe saber que la recuperación, en su mayor parte, debe ser dirigida por la persona.	84.6%	69.0%	X
81	The first aider should offer hope for a more positive future in some way that the depressed person can accept.	El asistente debería ofrecer la esperanza de un futuro más positivo en alguna forma que la persona aun estando deprimida pueda aceptar.	80.8%	69.0%	X
	Section 4: Effective Communication	Sección 4: Comunicación efectiva
82	The first aider should ask the person if stress is a problem for them and, if it is, encourage them to find ways to reduce stress in their life.	El asistente de primeros auxilios debería preguntarle a la persona si el estrés es un problema para ella y, si lo es, alentarla a buscar formas de reducir el estrés en su vida.	61.5%	69.0%	X
83	The first aider should ask the person if anything has happened recently that is contributing to how they are feeling.	El asistente debería preguntarle a la persona si algo le ha sucedido recientemente que está contribuyendo a cómo se siente.	88.5%	79.3%	R
84	The first aider should encourage the person to talk about their thoughts, feelings, symptoms, and any other problems they are experiencing.	El asistente debe alentar a la persona a hablar sobre sus pensamientos, sentimientos, síntomas y cualquier otro problema que esté experimentando.	65.4%	72.4%	X
85	The first aider should encourage the person to talk about their thoughts, feelings, symptoms, and any other problems they have, when the person is ready.	El asistente debe alentar a la persona a hablar sobre sus pensamientos, sentimientos, síntomas y cualquier otro problema que tenga, cuando la persona esté lista.	84.6%	86.2%	A
86	The first aider should explore with the person how their symptoms affect their daily life.	El asistente debe explorar con la persona cómo sus síntomas afectan su vida diaria.	69.2%	72.4%	X
87	The first aider should not pressure the person to speak immediately.	El asistente no debe presionar a la persona para que hable de inmediato.	88.5%	89.7%	A
88	If the person finds it difficult to talk about their thoughts and feelings openly, the first aider should suggest an activity that can facilitate the conversation (for example, having a cup of tea, drinking mate or going for a walk).	Si a la persona le resulta difícil hablar de sus pensamientos y sentimientos abiertamente, el asistente debe sugerir una actividad que pueda facilitarles la conversación (p.ej. tomar una taza de té, tomar mate o salir a caminar).	76.9%	79.3%	R
89	If the person finds it difficult to talk openly about their thoughts and feelings with the first aider, the first aider should tell them about available services where they can talk to another person, eg a telephone counseling service.	Si a la persona le resulta difícil hablar abiertamente sobre sus pensamientos y sentimientos con el asistente, el asistente debe informarle acerca de los servicios disponibles donde pueden hablar con otra persona, p.ej. un servicio de asesoramiento telefónico.	65.4%	1	X
90	If the person does not have the energy or inclination to talk about how they are feeling, the first aider should not pressure them to do so.	Si la persona no tiene la energía o la inclinación para hablar acerca de cómo se siente, el asistente no debe presionarla para que lo haga.	96.2%	86.2%	A
91	The first aider should know that the key attitudes involved in nonjudgmental listening are acceptance, authenticity, and empathy.	El asistente de primeros auxilios debe saber que las actitudes claves implicadas en la escucha sin prejuicios son la aceptación, la autenticidad y la empatía.	1	96.6%	A
92	It is more important for the first aider to really care about the person than to say everything that “should be said”.	Es más importante para el asistente que realmente se preocupe por la persona que el hecho de decir todo lo que “se debe decir”.	88.5%	86.2%	A
93	The first aider should convey authenticity to the person by using body language that matches their verbal communication, e.g. telling the person that they accept and respect their feelings, while maintaining an open posture and appropriate eye contact .	El asistente debe transmitir autenticidad a la persona mediante el uso de un lenguaje corporal que coincida con su comunicación verbal, p.ej. decirle a la persona que acepta y respeta sus sentimientos, mientras mantiene una postura abierta y contacto visual apropiado.	92.3%	93.1%	A
94	The first aider should demonstrate empathy by showing the person that they are truly heard and understood, eg by saying, “What you are going through must be difficult” or “I understand that you are not having a good time”.	El asistente debe demostrar empatía mostrándole a la persona que realmente es escuchada y entendida, p.ej. diciendo: "Lo que estás pasando debe ser difícil" o “Entiendo que no la estás pasando bien”.	76.9%	86.2%	R
95	The first aider should adopt an attitude of acceptance of the person by: - ​​Reserving any judgments they have made about the person or their circumstances, e.g. if the first aider feels that the person is being lazy, they should not express this (83.1)	El asistente debe adoptar una actitud de aceptación de la persona al: - Reservarse cualquier juicio que haya hecho sobre la persona o sus circunstancias, p.ej, si el asistente siente que la persona está siendo floja, no debería expresar esto (83.1)	88.5%	93.1%	A
96	The first aider should adopt an attitude of acceptance of the person by: - ​​Choosing words carefully to avoid offending, e.g. not applying labels to the person that they may find stigmatizing, such as "mentally ill" (83.2)	El asistente debe adoptar una actitud de aceptación de la persona al: - Elegir palabras cuidadosamente para evitar ofender, p.ej. no aplicar etiquetas a la persona que puedan encontrar estigmatizantes, como "enfermos mentales" (83.2)	1	1	A
97	It is important for the first aider to put aside her beliefs and control her negative reactions (if they arise) and focus on the needs of the person she is helping.	Es importante que el asistente deje a un lado sus creencias y controle sus reacciones negativas (si le surgieran) y se centre en las necesidades de la persona a la que está ayudando.	96.2%	96.6%	A
98	The first aider should ask open-ended questions to give the person a chance to say what they want.	El asistente debe hacer preguntas abiertas para darle a la persona la oportunidad de decir lo que quiere.	96.2%	93.1%	A
99	The first aider should listen carefully to the person, even if what they are saying is not true or is inappropriate.	El asistente debe escuchar atentamente a la persona, incluso si lo que está diciendo no es cierto o es inconducente.	84.6%	79.3%	R
100	The first aider should listen to the person without judging them.	El asistente debe escuchar a la persona sin juzgarla.	96.2%	1	A
101	The first aider should use the same terminology that the person uses when they talk about their experience, except if the person uses language that is unhelpful or stigmatizing.	El asistente debe usar la misma terminología que usa la persona cuando habla de su experiencia, excepto si la persona usa un lenguaje que no es de ayuda o que es estigmatizador.	76.9%	82.8%	R
102	The first aider should not use language related to a potential diagnosis when speaking with the person.	El asistente no debe usar lenguaje relacionado con un diagnóstico potencial cuando habla con la persona.	84.6%	79.3%	R
103	The first aider should use the following verbal skills to show that she is listening: -Ask questions that show that she really cares and wants to understand what the person is saying (90.1)	El asistente debe usar las siguientes habilidades verbales para mostrar que está escuchando: - Hacer preguntas que demuestren que realmente le importa y quiere entender lo que dice la persona (90.1)	1	1	A
104	The first aider should use the following verbal skills to show that he is listening:-Check her understanding by repeating what the person said and summarizing facts and feelings (90.2)	El asistente debe usar las siguientes habilidades verbales para mostrar que está escuchando: - Verificar su comprensión al repetir lo que la persona dijo y resumir hechos y sentimientos (90.2)	88.5%	86.2%	A
105	The first aider should use the following verbal skills to show that they are listening:-Listen not only to what the person says, but also to how they say it (eg their tone of voice) (90.3)	El asistente debe usar las siguientes habilidades verbales para mostrar que está escuchando: - Escuchar no solo lo que dice la persona, sino cómo lo dice (p.ej. su tono de voz) (90.3)	1	93.1%	A
106	The first aider should use the following verbal skills to show that she is listeningThe first aider should use the following verbal skills to show that they are listening: - Use minimal expressions when necessary to keep the conversation going with the person (such as "I understand", "Mmmm" or another way to help keep the person the conversation) (90.4).	El asistente debe usar las siguientes habilidades verbales para mostrar que está escuchando: - Usar expresiones mínimas cuando sea necesario para mantener la conversación con la persona (como p.ej., "entiendo", "Mmmm" u otra manera de ayudar a que siga la conversación) (90.4)	57.7%	79.3%	X
107	The first aider should use the following verbal skills to show that they are listening: - Be patient, even when the person is not communicating well, may be repetitive, or may be speaking more slowly and less clearly than normal (90.5)	El asistente debe usar las siguientes habilidades verbales para mostrar que está escuchando: - Ser paciente, incluso cuando la persona no se está comunicando bien, puede ser repetitiva o puede estar hablando más despacio y con menos claridad de lo normal (90.5)	1	1	A
108	The first aider should use the following verbal skills to show that they are listening: - Do not be critical or express frustration towards the person for not being able to communicate well (90.6)	El asistente debe usar las siguientes habilidades verbales para mostrar que está escuchando: - No ser crítico o expresar su frustración hacia la persona por no poder comunicarse bien (90.6)	1	1	A
109	The first aider should use the following verbal skills to show that they are listening: - Avoid giving useless advice such as "Get well / get well" or "Cheer up" (90.7)	El asistente debe usar las siguientes habilidades verbales para mostrar que está escuchando: - Evitar dar consejos inútiles como "Ponte / ponete bien" o "Anímate" (90.7)	80.8%	96.6%	A
110	The first aider should use the following verbal skills to show that they are listening: - Do not interrupt the person when they are speaking, especially to share their own opinions or experiences (90.8)	El asistente debe usar las siguientes habilidades verbales para mostrar que está escuchando: - No interrumpir a la persona cuando está hablando, especialmente para compartir sus propias opiniones o experiencias (90.8)	80.8%	93.1%	A
111	The first aider should use the following verbal skills to show that they are listening: - Avoid confrontation, unless it is necessary to prevent the person from committing harmful or dangerous acts (90.9)	El asistente debe usar las siguientes habilidades verbales para mostrar que está escuchando: - Evitar la confrontación, a menos que sea necesario para evitar que la persona cometa actos dañinos o peligrosos (90.9)	92.3%	86.2%	A
112	The first aider should be aware that the person himself may have stigmatizing attitudes towards mental illness and should transmit attitudes that serve as a model for greater acceptance of mental illness.	El asistente debe ser consciente de que la persona misma puede tener actitudes estigmatizadoras hacia la enfermedad mental y debe transmitir actitudes que sirvan de modelo para una mayor aceptación de los padecimientos mentales.	84.6%	93.1%	A
113	The first aider should try to see irritable or unpleasant behaviors, if any, as part of what the person is experiencing and not take them personally.	El asistente de primeros auxilios debe tratar de ver los comportamientos irritables o desagradables, si los hubiera, como parte de lo que está viviendo la persona y no tomarlos como algo personal.	92.3%	93.1%	A
	Section 5: Difficulties the wizard may encounter	Sección 5: Dificultades que el asistente puede encontrar
114	If the person's behavior has a negative effect on the first aider, the first aider should acknowledge their own feelings and deal with them on their own.	Si el comportamiento de la persona tiene un efecto negativo en el asistente, el asistente debe reconocer sus propios sentimientos y tratarlos por su cuenta.	84.6%	86.2%	A
115	The first aider should not accept the abuse or compromise her own mental health in the process of supporting the person.	El asistente no debería aceptar el abuso ni comprometer su propia salud mental en el proceso de apoyar a la persona.	88.5%	96.6%	A
116	The first aider needs to know that pauses and silences are okay and that while it may feel uncomfortable, the person may need time to think or find the right words.	El asistente debe saber que las pausas y los silencios están bien y que, si bien puede sentirse incómodo, la persona puede necesitar tiempo para pensar o encontrar las palabras adecuadas.	88.5%	93.1%	A
117	If the person does not want to talk, the first aider should let them know that they are available to talk when they are ready.	Si la persona no quiere hablar, el asistente debe informarle que está disponible para hablar cuando esté lista.	96.2%	93.1%	A
118	If the person doesn't want to talk to the first aider, the first aider should suggest that they talk to someone else.	Si la persona no quiere hablar con el asistente, el asistente debe sugerir que hable con otra persona.	80.8%	96.6%	A
119	The first aider should use the following nonverbal skills to reinforce their nonjudgmental communication: - Sit next to the person and at an angle to them, rather than directly in front of them (98.1)	El asistente debe usar las siguientes habilidades no verbales para reforzar su comunicación sin prejuicios: - Siéntese junto a la persona y en ángulo hacia ella, en lugar de directamente enfrente de ella (98.1)	46.2%	55.2%	X
120	The first aider should use the following non-verbal skills to reinforce their nonjudgmental communication: - Pay close attention to what the person is saying (98.2)	El asistente debe usar las siguientes habilidades no verbales para reforzar su comunicación sin prejuicios: - Preste mucha atención a lo que dice la persona (98.2)	1	1	A
121	The first aider should use the following nonverbal skills to reinforce their nonjudgmental communication: - Maintain comfortable eye contact using the level of eye contact with which the person seems most comfortable (98.3)	El asistente debe usar las siguientes habilidades no verbales para reforzar su comunicación sin prejuicios: - Mantenga un contacto visual cómodo utilizando el nivel de contacto visual con el que la persona parece más cómoda (98.3)	88.5%	1	A
122	The first aider should use the following non-verbal skills to reinforce their nonjudgmental communication: - Be aware of the person's body language, as this may provide clues about how they are feeling or how comfortable they are talking to the first aider (98.4 )	El asistente debe usar las siguientes habilidades no verbales para reforzar su comunicación sin prejuicios: - Tenga en cuenta el lenguaje corporal de la persona, ya que esto puede proporcionar pistas sobre cómo se siente o qué tan cómoda se siente al hablar con el asistente (98.4)	88.5%	93.1%	A
123	The first aider should use the following nonverbal skills to reinforce their nonjudgmental communication: - Observe how much personal space the person feels comfortable with and respect it (98.5)	El asistente debe usar las siguientes habilidades no verbales para reforzar su comunicación sin prejuicios: - Observe con cuánto espacio personal la persona se siente cómoda y respételo (98.5)	96.2%	96.6%	A
124	The first aider should use the following non-verbal skills to reinforce their nonjudgmental communication: - Maintain a receptive or open body position (eg, do not cross your arms, as this may appear defensive) (98.6)	El asistente debe usar las siguientes habilidades no verbales para reforzar su comunicación sin prejuicios: - Mantenga una posición receptiva o de cuerpo abierto (p.ej., no cruzar los brazos, ya que esto puede parecer defensivo) (98.6)	76.9%	93.1%	R
125	The first aider should use the following non-verbal skills to reinforce their nonjudgmental communication: - Avoid distracting gestures (e.g. fiddling with a pen or looking at other things) as they could be interpreted as a lack of interest (98.7)	El asistente debe usar las siguientes habilidades no verbales para reforzar su comunicación sin prejuicios: - Evite los gestos que distraen (p.ej. jugar con un bolígrafo o mirar otras cosas), ya que podrían interpretarse como una falta de interés (98.7)	80.8%	89.7%	A
126	The first aider should be aware that helping someone who is depressed may elicit an emotional response from the first aider that the first aider did not expect or anticipate would happen to them.	El asistente debe saber que ayudar a alguien que está deprimido puede provocar una respuesta emocional en el asistente que éste no hubiese esperado o previsto que le sucedería.	92.3%	96.6%	A
127	If the person gets angry during the conversation, the first aider should: - Keep calm (100.1)	Si la persona se enoja durante la conversación, el asistente debería: - Mantener la calma (100.1)	1	1	A
128	If the person gets angry during the conversation, the first aider should: - Acknowledge the anger (100.2)	Si la persona se enoja durante la conversación, el asistente debería: - Reconocer la ira (100.2)	88.5%	96.6%	A
129	If the person gets angry during the conversation, the first aider should: -Do not make assumptions about the cause of his anger (100.3)	Si la persona se enoja durante la conversación, el asistente debería: - No hacer suposiciones sobre la causa de su enojo (100.3)	88.5%	93.1%	A
130	If the first aider feels upset or exhausted after helping the person they should: - Find someone to talk to about their feelings without sharing the personal details of the person they were helping (101.1)	Si el asistente se siente molesto o agotado después de ayudar a la persona debería: - Encontrar a alguien con quien hablar sobre sus sentimientos sin compartir los detalles personales de la persona a la que estaba ayudando (101.1)	1	93.1%	A
131	If the first aider feels upset or exhausted after helping the person, they should: - Use evidence-based self-care strategies (101.2)	Si el asistente se siente molesto o agotado después de ayudar a la persona debería: - Usar estrategias de autocuidado basadas en evidencia (101.2)	76.9%	93.1%	R
132	If there were cultural differences that were interfering with the first aider's ability to help the person, it would be appropriate to suggest that the person refer to a mental health service that is sensitive to cultural differences.	Si hubiera diferencias culturales que estuvieran interfiriendo en la capacidad del asistente de ayudar a la persona, sería indicado sugerir que la persona se dirija a un servicio de salud mental que sea sensible a las diferencias culturales.	69.2%	82.8%	X
133	If helping someone from a different cultural background than the first aider, the first aider should be willing to adjust their verbal and nonverbal behaviors. eg the person may be comfortable with a different level of eye contact, or may be used to having more personal space.	Si se ayuda a alguien de una formación cultural diferente a la del asistente de primeros auxilios, el asistente debería estar dispuesto a ajustar sus conductas verbales y no verbales. p.ej. la persona puede sentirse cómoda con un nivel diferente de contacto visual, o puede estar acostumbrada a contar con un espacio personal más amplio.	88.5%	96.6%	A
134	If cultural differences are interfering with the first aider's ability to help the person, you should openly discuss with the person what would be culturally appropriate and how help might be possible for them.	Si las diferencias culturales están interfiriendo con la capacidad del asistente para ayudar a la persona, debe conversar abiertamente con la persona qué sería lo culturalmente apropiado y cómo sería posible para ella recibir ayuda.	73.1%	86.2%	R
135	The first aider should keep in mind that the person may have special requirements regarding seeking help for mental health problems due to the person's cultural background or religious beliefs.	El asistente debe tener en cuenta que la persona puede tener requisitos especiales con respecto a la búsqueda de ayuda para problemas de salud mental debido a su origen cultural o creencias religiosas.	96.2%	93.1%	A
	Section 6: Finding Help	Sección 6: Búsqueda de ayuda
136	The first aider should not assume that the person's depression will go away on its own.	El asistente de primeros auxilios no debe asumir que la depresión de la persona desaparecerá por sí misma.	96.2%	1	A
137	The first aider should know that treating depression early is important for best results.	El asistente debe saber que tratar la depresión tempranamente es importante para obtener los mejores resultados.	96.2%	1	A
138	The first aider should be able to recognize when to encourage the person to seek professional help.	El asistente debe ser capaz de reconocer cuándo alentar a la persona a buscar ayuda profesional.	1	1	A
139	The first aider should ask the person if she thinks she would benefit from professional help.	El asistente debe preguntarle a la persona si cree que se beneficiaría de la ayuda profesional.	88.5%	69.0%	X
140	The first aider should discuss the person's options for seeking help and should encourage the person to use these options.	El asistente debe analizar las opciones que tiene la persona para buscar ayuda y debe alentarla a usar estas opciones.	96.2%	1	A
141	If the person doesn't know where to get help, the first aider should offer help to get help.	Si la persona no sabe dónde obtener ayuda, el asistente debe ofrecer ayuda para buscar ayuda.	96.2%	1	A
142	The first aider should know what services are available in her local area.	El asistente debe saber qué servicios están disponibles en su área local.	96.2%	93.1%	A
143	The first aider should be aware of local avenues for professional help (eg whether a referral from a general practitioner or GP is required to see a specialist).	El asistente debe conocer las vías locales para obtener ayuda profesional (p.ej. si para ver a un especialista hace falta tener una derivación de un médico generalista o de cabecera).	88.5%	96.6%	A
144	The first aider should have some general knowledge about the types of treatment that can be helpful for depression.	El asistente debe tener algunos conocimientos generales sobre los tipos de tratamiento que pueden ser útiles para la depresión.	69.2%	93.1%	X
145	The first aider should talk about seeking professional help as "normal" (eg talk about it as a natural action to take, explain that mental health problems are common and treatable).	El asistente de primeros auxilios debería hablar sobre la búsqueda de ayuda profesional como algo "normal" (p.ej. hable de ello como una acción natural a tomar, explique que los problemas de salud mental son comunes y tratables).	1	1	A
146	The first aider should talk to the person about: - The benefits of seeking professional help (116.1)	El asistente debería hablar con la persona sobre: - Los beneficios de buscar ayuda profesional (116.1)	1	96.6%	A
147	The first aider should talk to the person about: - Locally available help resources (116.2)	El asistente debería hablar con la persona sobre: - Recursos de ayuda disponibles localmente (116.2)	1	1	A
148	The first aider should avoid labeling the person's behaviors or feelings as symptoms of depression when discussing help-seeking with the person.	El asistente debe evitar etiquetar los comportamientos o sentimientos de la persona como síntomas de depresión al hablar sobre la búsqueda de ayuda con ella.	73.1%	75.9%	R
149	The first aider should encourage the person to make a list of questions that she should discuss with the health professional at her first appointment.	El asistente debe alentar a la persona a hacer una lista de preguntas que debe discutir con el profesional de la salud en su primera cita.	30.8%	51.7%	X
150	If the first aider accompanies the person to the appointment, they must not take complete charge and should keep in mind that a person with depression needs to make their own decisions as much as possible.	Si el asistente acompaña a la persona a la cita no debe hacerse cargo por completo y debe tener presente que una persona con depresión necesita tomar sus propias decisiones tanto como sea posible.	76.9%	82.8%	R
151	The first aider should be aware that depression often goes unrecognized by health professionals and that it may take some time to get a diagnosis. If this is the case, the first aider should encourage the person not to give up.	El asistente debe saber que la depresión a menudo no es reconocida por los profesionales de la salud y que puede tomar algún tiempo para obtener un diagnóstico. Si éste es el caso, el asistente debe alentar a la persona a no darse por vencida.	88.5%	86.2%	A
152	The first aider needs to know that the person's ability and willingness to use self-help strategies will depend on her interest and the severity of her depression.	El asistente de primeros auxilios necesita saber que la capacidad y el deseo de la persona de usar estrategias de autoayuda dependerán de su interés y de la gravedad de su depresión.	80.8%	82.8%	A
153	Before suggesting self-help strategies, the first aider should ask the person what strategies she is currently using or which she has used in the past that she has found helpful.	Antes de sugerir estrategias de autoayuda, el asistente debería preguntarle a la persona qué estrategias está utilizando actualmente o cuáles de las que ha utilizado en el pasado le resultaron útiles.	69.2%	89.7%	X
154	The first aider should not be too forceful or vehement when it comes to encouraging the person to use self-help strategies (even those that are considered evidence-based).	El asistente no debería ser demasiado enérgico o vehemente cuando se trata de alentar a la persona a usar estrategias de autoayuda (incluso aquellas que se consideran basadas en la evidencia).	76.9%	79.3%	R
155	The first aider should discourage the person from using alcohol or other drugs to feel better.	El asistente debe desalentar a la persona de usar alcohol u otras drogas para sentirse mejor.	92.3%	96.6%	A
156	The first aider should encourage the person to use self-help strategies that have helped the person in the past.	El asistente debe alentar a la persona a usar estrategias de autoayuda que hayan ayudado a la persona en el pasado.	57.7%	79.3%	X
157	If the person is interested in self-help strategies, the first aider should: - Encourage the person to consult reliable sources about what is likely to be most useful (eg a Ministry of Health website) (126.1)	Si la persona está interesada en estrategias de autoayuda, el asistente debería: - Alentarla a consultar fuentes confiables sobre lo que probablemente sea más útil (p.ej. un sitio web dependiente del Ministerio de Salud) (126.1)	53.8%	82.8%	X
158	If the person is interested in self-help strategies, the first aider should: - Discuss with them a variety of self-help strategies that might be helpful (126.2)	Si la persona está interesada en estrategias de autoayuda, el asistente debería: - Discutir con ella una variedad de estrategias de autoayuda que podrían ser útiles (126.2)	69.2%	72.4%	X
159	If the person is interested in self-help strategies, the first aider should: - Encourage the person to use appropriate strategies (126.3)	Si la persona está interesada en estrategias de autoayuda, el asistente debería: - Alentar a la persona a usar estrategias apropiadas (126.3)	80.8%	82.8%	A
	Section 7: What to do if the person does not want help	Sección 7: Qué hacer si la persona no quiere ayuda
160	The first aider should be aware of the barriers to seeking treatment for depression, (eg, the person may feel that no one is going to be able to really help them).	El asistente de primeros auxilios debe conocer las barreras para buscar tratamiento para la depresión, (p.ej., la persona puede sentir que nadie va a poder ayudarla realmente).	96.2%	89.7%	A
161	If the person refuses to seek or accept professional help, the first aider should not use deception, coercion, or threats to ensure that she receives professional help.	Si la persona se niega a buscar o aceptar ayuda profesional, el asistente no debe usar el engaño, la coerción o las amenazas para garantizar que reciba ayuda profesional.	88.5%	96.6%	A
162	The first aider should find out if there are specific reasons why the person does not want to seek professional help (eg, concerns about paying for it, not having a doctor they like, or worrying about being sent to the hospital), as sometimes the reasons are based on mistaken beliefs or can be overcome with help.	El asistente debe averiguar si hay razones específicas por las cuales la persona no desea buscar ayuda profesional (p.ej., preocupaciones sobre cómo pagarla, no tener un médico que le gusta o preocuparse de que sea enviada al hospital), ya que algunas veces las razones se basan en creencias erróneas o se pueden superar con ayuda.	1	96.6%	A
163	The first aider should inform the person that if she changes her mind in the future about seeking help, she can contact the first aider.	El asistente debe informar a la persona que, si cambia de opinión en el futuro en cuanto a buscar ayuda, puede contactar al asistente.	96.2%	93.1%	A
164	The first aider needs to know that if she tries to force or pressure the person to seek help, the person may stop seeking help altogether.	El asistente debe saber que si trata de forzar o presionar a la persona para buscar ayuda, la persona puede dejar de buscar ayuda por completo.	88.5%	79.3%	R
165	The first aider should not push the person to seek professional help before they are ready, unless there is a specific risk of harm to themselves or others.	El asistente no debe empujar a la persona a buscar ayuda profesional antes de que esté lista, a menos que exista un riesgo específico de daño a sí misma o a los demás.	84.6%	86.2%	A
166	If, despite the first aider's efforts, the person is still unwilling to seek or accept help, the first aider must respect the person's wishes, unless there is a risk of harm to himself or another person.	Si, a pesar de los esfuerzos del asistente, la persona aún no está dispuesta a buscar o aceptar ayuda, el asistente debe respetar sus deseos, a menos que exista el riesgo de dañarse o a de dañar a otra persona.	76.9%	82.8%	R
	Section 8: Security Concerns	Sección 8: Preocupaciones por la seguridad
167	The first aider should respect the person's right not to seek help unless the first aider believes the person is at risk of harm to themselves or others.	El asistente de primeros auxilios debe respetar el derecho de la persona a no buscar ayuda a menos que el asistente crea que la persona está en riesgo de hacerse daño a sí misma o a otros.	73.1%	86.2%	R
168	The first aider should know the mental health first aid instructions on how to help someone with suicidal thoughts or behaviors.	El asistente debe conocer las instrucciones de primeros auxilios de salud mental sobre cómo ayudar a alguien con pensamientos o comportamientos suicidas.	1	1	A
169	The first aider should seek immediate professional help if the person experiences hallucinations or delusions.	El asistente debe buscar ayuda profesional inmediata si la persona experimenta alucinaciones o delirios.	1	1	A
170	If the person is at risk of harm to themselves or others, the first aider should: - Involve the person in decisions about who else should be told about the risk of harm (137.1)	Si la persona corre el riesgo de hacerse daño a sí misma o a los demás, el asistente debería: - Involucrar a la persona en las decisiones sobre a quién más se le debe informar sobre el riesgo de daño (137.1)	69.2%	69.0%	X
171	If the person is at risk of harming themselves or others, the first aider should: - Consider the safety of themselves and others, and take the necessary protective measures (e.g. contact the police or the mental health crisis team) (137.2)	Si la persona corre el riesgo de hacerse daño a sí misma o a los demás, el asistente debería: - Considerar la seguridad de sí misma y de los demás, y tomar las medidas de protección necesarias (p.ej. contactar a la policía o al equipo de crisis de salud mental) (137.2)	96.2%	96.6%	A
172	If the person is at risk of harming themselves or others, the first aider should: - Ask the person to take steps to get help, e.g. see a GP (137.3)	Si la persona corre el riesgo de hacerse daño a sí misma o a los demás, el asistente debería: - Pedirle a la persona que tome medidas para obtener ayuda, p.ej. ver a un médico de cabecera (137.3)	84.6%	65.5%	X
	R1 Synthesis		Lived experience	Professionals
		Rejected	0	0
		Accepted	24	31
		To re-rate	148	141
		Total items	172	172

## Sheet: Round 2
Supplementary file 1, table 2. Items rated in Round 2
#	English	Spanish	Lived experience (N= 23)	Professionals (N= 24)	Status (A= accepted / X= rejected)
	Section 1: How do I know if someone is experiencing depression? / Learning about depression	Sección 1: ¿Cómo sé si alguien está experimentando una depresión? / Aprendiendo sobre la depresión
1001	The first aider should know some form of depression assessment and be able to recognize features that suggest clinically significant depression.	El asistente debe conocer alguna forma de evaluación de la depresión y poder reconocer las características que sugieren una depresión clínicamente significativa.	79.2%	79.2%	X
1002	The first aider should know that there are stressors that can make the symptoms chronic, such as: other medical health problems, economic problems and family problems.	El asistente debe saber que hay factores estresantes que pueden hacer crónicos los síntomas como: otros problemas médicos de salud, problemas económicos y problemas familiares.	1	95.8%	A
1003	The first aider should know the characteristics of minority, excluded or vulnerable groups, women, children and the elderly, who may present particular characteristics or symptoms of depressive disorders.	El asistente debe conocer las características de los grupos minoritarios, excluidos o vulnerables, mujeres, niños y personas mayores, que pueden presentar características o síntomas particulares de los trastornos depresivos.	75.0%	91.7%	A
1004 (6.d)	The first aider should learn more about depression by: Asking a health professional about reading material on depression.	El asistente debe aprender más acerca de la depresión por medio de: Preguntarle a un profesional de la salud sobre material de lectura sobre la depresión.	70.8%	70.8%	X
	Section 2: How should I approach someone who may be experiencing depression?	Sección 2: ¿Cómo debo acercarme a alguien que puede estar experimentando depresión?
9	The first aider should not necessarily assume that the person's symptoms (eg, Complaints about her physical health) are due to depression.	El asistente no debe asumir que necesariamente los síntomas de la persona (por ej., quejas respecto de su salud física) se deben a la depresión	91.7%	83.3%	A
12	If the first aider notices changes in the mood, behavior, or daily functioning of someone they know, they should approach the person and talk with them about their concerns.	Si el asistente nota cambios en el estado de ánimo, el comportamiento o el funcionamiento diario de alguien que conoce, debe acercarse a la persona y conversar con ella acerca de sus preocupaciones.	100.0%	91.7%	A
14	The first aider should choose a place to talk that is private or where what is discussed can be kept confidential.	El asistente debe elegir un lugar para hablar que sea privado o en donde se pueda conservar la confidencialidad de lo que se hable.	91.7%	100.0%	A
20.a	If the first aider is worried about someone who may be depressed, they should: - Tell the person that they care and that they want to help them.	Si el asistente está preocupado por alguien que puede estar deprimido, debería: - Decirle a la persona que le importa y que quiere ayudarla.	1	95.8%	A
20.b	If the first aider is worried about someone who may be depressed, they should: - Allow the person to choose when to open up and talk about what is happening to them.	Si el asistente está preocupado por alguien que puede estar deprimido, debería: - Permitir que la persona elija cuándo abrirse y hablar de lo que le pasa.	87.5%	66.7%	X
22	If the person says that she feels sad or depressed, the first aider should ask how long she has felt this way.	Si la persona dice que se siente triste o deprimida, el asistente debería preguntarle cuánto tiempo hace que se siente así.	87.5%	91.7%	A
28	The first aid first aider should know the sources of good quality information that the person can turn to.	El asistente de primeros auxilios debe conocer las fuentes de información de buena calidad a las que pueda recurrir la persona.	79.2%	83.3%	A
2001	The first aider should know that delaying the approach or not taking advantage of an opportunity to identify a depression problem early can lead the person to have more problems in the future.	El asistente debe saber que demorar el acercamiento o no aprovechar una oportunidad para identificar tempranamente un problema de depresión pueden llevar a la persona a tener mayor problemas en el futuro.	95.8%	91.7%	A
2002	The first aider should be aware of the importance of personal meetings to help the person and of the limitations of messages or other forms of delayed contact (for example, WhatsApp messages).	El asistente debe estar advertido de la importancia de los encuentros personales para ayudar a la persona y de las limitaciones de mensajes u otras formas de contacto diferido (por ejemplo, los mensajes de Whatsapp).	87.5%	0.75	A
2003	The first aider should evaluate the relevance of using digital platforms to communicate with the person when meetings in person are not possible.	El asistente debe evaluar la pertinencia de utilizar plataformas digitales para comunicarse con la persona cuando los encuentros en persona no sean posibles.	75.0%	87.5%	A
2004	The first aider should be aware that a person can feel exhausted or invaded if the first aider asks too insistently about how they feel.	El asistente debe ser consciente de que una persona puede sentirse agotada o invadida si el asistente le pregunta demasiado insistentemente acerca de cómo se siente.	95.8%	83.3%	A
2005	The first aider should consider inviting the person to jointly search for information and appropriate alternatives to what is happening to them.	El asistente debe considerar invitar a la persona a buscar en conjunto información y alternativas apropiadas para lo que le pasa.	58.3%	95.8%	X
2006	The first aider should explore the sociocultural context of the person before suggesting actions that may not be feasible.	El asistente debe explorar el contexto sociocultural de la personas antes de sugerir acciones que puedan no ser viables.	91.7%	87.5%	A
	Section 3: How can I give support?	Sección 3: ¿Cómo puedo dar apoyo?
42	The first aider should not pressure the person to do activities that the person feels are too much for them.	El asistente no debe presionar a la persona para que haga actividades que la persona siente que son demasiado para ella.	91.7%	83.3%	A
44.2	If the person says that she feels that she is a weak person or a failure, the first aider should let the person know that: - She does not believe that the person is weak or that it is to have a failure. (44.2)	Si la persona dice que siente que es una persona débil o un fracaso, el asistente debe hacerle saber a la persona que: - No cree que la persona sea débil o que eso sea tener una falla. (44.2)	95.8%	54.2%	X
44.3	If the person says that he feels that he is a weak person or a failure, the first aider should let the person know that: -He does not think that he is worth less as a person. (44.3)	Si la persona dice que siente que es una persona débil o un fracaso, el asistente debe hacerle saber a la persona que: - No piensa que valga menos como persona. (44.3)	100.0%	62.5%	X
50	The first aider should be consistent and predictable in her interactions with the person.	El asistente debe ser consistente y predecible en sus interacciones con la persona.	87.5%	95.8%	A
54	The first aider should ask the person if what they are doing is helpful, and what else they could do to help.	El asistente debería preguntarle a la persona si lo que está haciendo es útil, y qué otra cosa podría hacer para ayudar.	79.2%	79.2%	X
55	The first aider should consider telling the person that:-She is important to the first aider and her life is also important (55.4)	El asistente debería considerar decirle a la persona que: - Ella es importante para el asistente y que su vida también es importante (55.4)	87.5%	66.7%	X
60	The first aider should not insist that the person do what they would normally do.	El asistente no debería insistir a la persona para que haga lo que normalmente haría.	66.7%	66.7%	X
3001	The first aider should respect the autonomy of the person unless they run the risk of harming themselves or third parties, and are not in a position to decide for themselves.	El asistente debe respetar la autonomía de la persona salvo que corra riesgos de hacerse daño o hacerles daño a terceros, y no esté en condiciones de decidir por sí misma.	91.7%	100.0%	A
3002	Prior acceptance of the person, the first aider should try to involve significant others (such as relatives, relatives, or friends), unless the situation is so serious that the first aider should consider involving others even if they do not have the acceptance. of the person.	Previa aceptación de la persona, el asistente debe tratar de involucrar a otros significativos (como familiares, allegados, o amigos), a menos que la situación sea de tanta gravedad que el asistente deba considerar involucrar a otros por más que no cuente con la aceptación de la persona.	87.5%	91.7%	A
3003	Taking into account the person and her circumstance, the first aider could consider including some humor in the interaction with the person, taking care not to make her feel offended or misunderstood.	Teniendo en cuenta la persona y su circunstancia, el asistente podría considerar incluir algo de humor en la interacción con la persona con el cuidado de no hacerla sentir ofendida o poco comprendida	66.7%	50.0%	X
3004	The first aider should be aware that what he says to the person is not in tune with his state of mind and may be perceived by the person as a lack of empathy or not being understood.	El asistente debe ser consciente de que lo que dice a la persona no sintoniza con el estado de ánimo de ésta puede ser percibido por la persona como falta de empatía o no estar siendo comprendida.	83.3%	79.2%	A
3005	If the person says that she feels that she is a weak person or a failure, the first aider should let the person know that there are very prominent people who have also had depression (give local and current examples) (44.x).	Si la persona dice que siente que es una persona débil o un fracaso, el asistente debe hacerle saber a la persona que hay personas muy destacadas que también han tenido depresión (dar ejemplos locales y actuales) (44.x).	66.7%	45.8%	X
3006	The first aider should consider that there are people for whom it is not positive to talk about the areas that cause them the most pain. You should only do it if the person requests it.	El asistente debe considerar que hay personas para las que no es positivo hablar de las áreas que les causan mayor dolor. Sólo debiese hacerlo si es que la persona lo solicita.	70.8%	70.8%	X
3007	The first aider should clearly explain that depression is not a moral or capacity issue, but rather a health issue.	El asistente debe explicitar claramente que la depresión no es un tema moral ni de capacidad, sino que es un tema de salud.	95.8%	100.0%	A
3008	The first aider should be familiar with typical cognitive aspects of depression, for example negative thoughts, and know how to approach them when they are present.	El asistente debiese estar familiarizado con aspectos cognitivos típicos de la depresión, por ejemplo pensamiento negativos, y saber cómo aproximarse cuando estos están presentes.	87.5%	91.7%	A
3009	The first aider, along with accompanying them to seek professional help, can suggest activities to the person and avoid isolating themselves, even if they do not enjoy them at first.	El asistente, junto con acompañar a buscar ayuda profesional, puede sugerir a la persona realizar actividades y evitar aislarse, aunque al principio no las disfrute.	91.7%	75.0%	A
3010	The first aider should know that, especially when the person is feeling bad, it is positive to reinforce all those attitudes or actions that show improvement or are an achievement.	El asistente debe saber que, especialmente cuando la persona se está sintiendo mal, es positivo reforzar todas aquellas actitudes o acciones que muestren una mejoría o sean un logro.	91.7%	87.5%	A
3011	The first aider should evaluate in each case if he is suitable to provide first aid to that person.	El asistente debe evaluar en cada caso si es idóneo para prestar primeros auxilios a esa persona.	91.7%	91.7%	A
3012	The first aider should learn to know her limits and ask for help when she has exceeded them.	El asistente debe aprender a conocer sus límites y pedir ayuda cuando los ha excedido.	1	100.0%	A
3013	The first aider should be clear that when it is time to stop accompanying the person, they should have prepared them first.	El asistente debe tener claro que llegado el momento de dejar de acompañar a la persona debe haberla preparado primero.	87.5%	87.5%	A
3014	The first aider should keep in mind that it is important to transmit warmth, security and tranquility to the person.	El asistente debe tener presente que es importante transmitir calidez, seguridad y tranquilidad a la persona.	95.8%	100.0%	A
3015	The first aider should consider conveying to the person that the recovery process is gradual, and that sometimes there are setbacks before moving forward.	El asistente debe considerar transmitir a la persona la idea de que el proceso de recuperación es gradual, y que a veces hay retrocesos antes de seguir avanzando.	95.8%	95.8%	A
3016	The first aider should not be restricted to talking only about aspects related to depression if the person is willing to talk about other topics.	El asistente no debiese restringirse a hablar únicamente de aspectos relacionados con la depresión si es que la persona está dispuesta a hablar de otros temas.	100.0%	91.7%	A
3017	In the event that the person is an adolescent, it is important that the first aider is trained in the specific problem (as well as in the interaction with mothers, fathers or other first aiders) and with basic knowledge of the legal regulations in force in their area. .	En el caso que la persona sea adolescente, es importante que el asistente esté entrenado en la problemática específica (así como en la interacción con madres, padres u otros/as cuidadores/as) y con conocimientos básicos de las normativas legales vigentes en su zona.	79.2%	95.8%	A
3018	The first aider should consider the importance of being part of a network and having a personal support network in order to better accompany people with depression.	El asistente debería considerar la importancia de formar parte de una red y contar con una red de apoyo personal para poder acompañar mejor a personas con depresión.	87.5%	95.8%	A
	Section 4: Effective Communication	Sección 4: Comunicación efectiva
71	The first aider should ask the person if anything has happened recently that is contributing to how they are feeling.	El asistente debería preguntarle a la persona si algo le ha sucedido recientemente que está contribuyendo a cómo se siente.	95.8%	91.7%	A
76	If the person finds it difficult to talk about their thoughts and feelings openly, the first aider should suggest an activity that can facilitate the conversation (for example, having a cup of tea, drinking mate or going for a walk).	Si a la persona le resulta difícil hablar de sus pensamientos y sentimientos abiertamente, el asistente debe sugerir una actividad que pueda facilitarles la conversación (p.ej. tomar una taza de té, tomar mate o salir a caminar).	100.0%	95.8%	A
82	The first aider should demonstrate empathy by showing the person that they are truly heard and understood, eg by saying, “What you are going through must be difficult” or “I understand that you are not having a good time”.	El asistente debe demostrar empatía mostrándole a la persona que realmente es escuchada y entendida, p.ej. diciendo: "Lo que estás pasando debe ser difícil" o “Entiendo que no la estás pasando bien”.	91.7%	95.8%	A
86	The first aider should listen carefully to the person, even if what they are saying is not true or is inappropriate.	El asistente debe escuchar atentamente a la persona, incluso si lo que está diciendo no es cierto o es inconducente.	95.8%	91.7%	A
88	The first aider should use the same terminology that the person uses when discussing their experience, except that the person uses language that is unhelpful or stigmatizing, or alternative terminology that the first aider uses may clarify or facilitate the expression of concerns. the person's feelings.	El asistente debe usar la misma terminología que usa la persona cuando habla de su experiencia, excepto si la persona usa un lenguaje que no es de ayuda o que es estigmatizador, o que la terminología alternativa que use el asistente pueda clarificar o facilitar la expresión de los sentimientos de la persona.	79.2%	91.7%	A
89	The first aider should not use language related to a potential diagnosis when speaking with the person.	El asistente no debe usar lenguaje relacionado con un diagnóstico potencial cuando habla con la persona.	95.8%	79.2%	A
98.6	The first aider should use the following nonverbal skills to reinforce nonjudgmental communication: 6. Maintain a receptive posture and avoid using a body posture that is intimidating or makes the person feel diminished.	El asistente debe usar las siguientes habilidades no verbales para reforzar su comunicación sin prejuicios: 6. Mantenga una posición receptiva y evite utilizar una postura corporal que resulte intimidante o haga a la persona sentirse disminuida.	95.8%	100.0%	A
4001	The first aider should express her observations in the first person, for example, "it seems to me that you are ..." or "I see you with ... / I see you in such a way"…	El asistente debería manifestar sus observaciones en primera persona, por ejemplo, "a mi me parece que estás..." o "Te veo con... / te veo de tal modo"…	41.7%	45.8%	X
4002	If the first aider belongs to the person's circle, she should avoid saying phrases like "you didn't want to listen", "I told you so" or, "you don't listen to me".	Si el asistente pertenece al círculo de la persona debe evitar decir frases como “no quisiste escuchar”, “te lo dije” o, “no me haces caso”.	79.2%	100.0%	A
4003	The first aider should try to get to know and understand the person in order to know how to best relate to them.	El asistente debe intentar conocer y comprender a la persona para saber cómo relacionarse mejor con ella.	95.8%	91.7%	A
4004	The first aider should consider that there are people who need to be accompanied in silence, and that sometimes this allows the person to express themselves spontaneously.	El asistente debe considerar que hay personas que necesitan que las acompañen en silencio, y que a veces eso le permite a la persona expresarse espontáneamente.	100.0%	95.8%	A
4005	The first aider should consider the pertinence of recounting personal situations or experiences with depression if he had had them.	El asistente debería considerar la pertinencia de relatar situaciones personales o experiencias con la depresión si las hubiese tenido.	58.3%	45.8%	X
4006	The first aider should consider the possibility and be prepared in case the person: 1. Reacts annoyed, aggressively, or doesn't take positively to something you say. 2. Feels embarrassed to talk about her problems and adopts an avoidant attitude.	El asistente debe considerar la posibilidad y estar preparado por si la persona: 1. reacciona con molestia, agresivamente, o no toma positivamente algo que le diga. 2. Siente vergüenza de hablar de sus problemas y adopta una actitud evitativa.	100.0%	95.8%	A
	Section 5: Difficulties the wizard may encounter	Sección 5: Dificultades que el asistente puede encontrar
101.2	If the first aider feels upset or exhausted after helping the person, they should: - Use evidence-based self-care strategies (101.2)	Si el asistente se siente molesto o agotado después de ayudar a la persona debería: - Usar estrategias de autocuidado basadas en evidencia (101.2)	79.2%	83.3%	A
104	If cultural differences are interfering with the first aider's ability to help the person, you should openly discuss with the person what would be culturally appropriate and how it might be possible for them to receive help, or consider talking to someone culturally close to the person about it.	Si las diferencias culturales están interfiriendo con la capacidad del asistente para ayudar a la persona, debe conversar abiertamente con la persona qué sería lo culturalmente apropiado y cómo sería posible para ella recibir ayuda, o considerar consultar al respecto con alguien culturalmente cercano a la persona.	70.8%	87.5%	X
5001 (100.4)	If the person gets upset during the conversation, the first aider should: 4. Consider asking what made them upset.	Si la persona se enoja durante la conversación, el asistente debería: 4. Considerar preguntar qué fue lo que le causó molestia.	79.2%	83.3%	A
5002 (100.5)	If the person gets upset during the conversation, the first aider should: 5. Try to politely redirect the conversation and reiterate her willingness to help.	Si la persona se enoja durante la conversación, el asistente debería: 5. Intentar reencauzar el diálogo amablemente y reiterar su disposición a ayudar.	83.3%	87.5%	A
5003 (100.6)	If the person gets upset during the conversation, the first aider should: 6. Consider taking a break in the conversation and ask the person how they want to continue.	Si la persona se enoja durante la conversación, el asistente debería: 6. Considerar tomar un descanso en la conversación y preguntar a la persona cómo quiere seguir.	87.5%	83.3%	A
5004 (100.7)	If the person gets angry during the conversation, the first aider should: 7. In the case of not being able to control the situation, try to reassure the person and consider seeking support.	Si la persona se enoja durante la conversación, el asistente debería: 7. En el caso de no poder controlar la situación, intentar tranquilizar a la persona y considerar buscar apoyo.	91.7%	95.8%	A
5005	If the person communicates to the first aider a situation of violation of rights, the first aider should support and accompany the complaint or, if the person refuses to make the complaint, the first aider should seek legal advice and/or state agencies or NGOs.	Si la persona comunica al asistente una situación de vulneración de derechos, el asistente debe apoyar y acompañar la denuncia o, si la persona se niega a hacer la denuncia, el asistente debería buscar asesoría legal y/o de organismos estatales o de ONGs.	83.3%	66.7%	X
5006	The first aider should take into account that the person may be affected by the economic impact that depression can generate, and this may have a negative impact on their condition and their willingness to seek help.	El asistente debe tener en cuenta que la persona puede estar afectada por el impacto económico que la depresión puede generar, y eso repercutir negativamente sobre su estado y sobre su disposición a buscar ayuda.	87.5%	79.2%	A
5007	In the event that the person belongs to a minority group and/or LGBTI groups, it is important that the first aider is familiar with the subject and knows of local professional networks that can help the person.	En el caso en que la persona pertenezca a un grupo minoritario y/o a los grupos LGBTI es importante que el asistente esté familiarizado con el tema y sepa de redes locales profesionales que puedan ayudar a la persona.	87.5%	79.2%	A
5008	If the first aider perceives that there may be cultural differences that could condition the consultation in the health team or that are interfering with their ability to help the person, the first aider should find out if there are health teams in their area trained in issues of cultural differences in order to better guide the person.	Si el asistente percibe que puede haber diferencias culturales que pudieran condicionar la consulta en el equipo de salud o que estuvieran interfiriendo en su capacidad para ayudar a la persona, el asistente debería averiguar si hay equipos de salud en su zona entrenados en temas de diferencias culturales para poder orientar mejor a la persona.	87.5%	100.0%	A
	Section 6: Finding Help	Sección 6: Búsqueda de ayuda
117	The first aider should avoid labeling the person's behaviors or feelings as symptoms of depression when discussing help-seeking with the person.	El asistente debe evitar etiquetar los comportamientos o sentimientos de la persona como síntomas de depresión al hablar sobre la búsqueda de ayuda con ella.	83.3%	75.0%	A
119	If the first aider accompanies the person to the appointment, they must not take complete charge and should keep in mind that a person with depression needs to make their own decisions as much as possible.	Si el asistente acompaña a la persona a la cita no debe hacerse cargo por completo y debe tener presente que una persona con depresión necesita tomar sus propias decisiones tanto como sea posible.	91.7%	95.8%	A
123	The first aider should not be too forceful or vehement when it comes to encouraging the person to use self-help strategies (even those that are considered evidence-based).	El asistente no debería ser demasiado enérgico o vehemente cuando se trata de alentar a la persona a usar estrategias de autoayuda (incluso aquellas que se consideran basadas en la evidencia).	91.7%	75.0%	A
6001	The first aider should consider suggesting self-help strategies if the person is not assessed to have clinically significant depression.	El asistente debería considerar sugerir estrategias de autoayuda si es que de acuerdo a la evaluación la persona no tiene una depresión clínicamente significativa.	58.3%	62.5%	X
6002	The first aider should discourage the person from self-medicating.	El asistente debe desalentar a la persona de automedicarse.	87.5%	100.0%	A
6003	If the person was in treatment before and found it helpful, the first aider can suggest going back to the same professional or health center if it is still available.	Si la persona estuvo en tratamiento previamente y le resultó de utilidad, el asistente puede sugerir volver a consultar al mismo profesional o centro asistencial si sigue estando disponible.	95.8%	100.0%	A
	Section 7: What to do if the person does not want help	Sección 7: Qué hacer si la persona no quiere ayuda
131	The first aider needs to know that if she tries to force or pressure the person to seek help, the person may stop seeking help altogether.	El asistente debe saber que si trata de forzar o presionar a la persona para buscar ayuda, la persona puede dejar de buscar ayuda por completo.	100.0%	87.5%	A
133	If, despite the first aider's efforts, the person is still unwilling to seek or accept help, the first aider must respect the person's wishes, unless there is a risk of harm to himself or another person.	Si, a pesar de los esfuerzos del asistente, la persona aún no está dispuesta a buscar o aceptar ayuda, el asistente debe respetar sus deseos, a menos que exista el riesgo de dañarse o a de dañar a otra persona.	70.8%	83.3%	X
7001	The first aider should know at least the essential aspects of the rights and associated legislation that regulates mental health care in the country where they are located (e.g. Chile, Law # 20,584 that regulates the rights and duties that people have in relation to actions related to their health care; in Argentina, National Mental Health Law # 26,657).	El asistente debe conocer al menos los aspectos esenciales de los derechos y de la legislación asociada que regula la atención de salud mental del país donde se encuentra (Ej. Chile, Ley # 20.584 que regula los derechos y deberes que tienen las personas en relación con acciones vinculadas a su atención en salud; en Argentina, Ley Nacional de Salud Mental # 26.657).	70.8%	87.5%	X
	Section 8: Security Concerns	Sección 8: Preocupaciones por la seguridad
134	The first aider should respect the person's right not to seek help unless the first aider believes the person is at risk of harm to themselves or others.	El asistente de primeros auxilios debe respetar el derecho de la persona a no buscar ayuda a menos que el asistente crea que la persona está en riesgo de hacerse daño a sí misma o a otros.	83.3%	83.3%	A
		R2 Synthesis	Accepted	56
			Rejected	19

## Sheet: Total evaluated items
Supplementary file 1, table 3. All items rated
#	English	Spanish	Lived experience	Professionals	Status (A= accepted / X= rejected)	Description
	Section 1: How do I know if someone is experiencing depression? / Learning about depression	Sección 1: ¿Cómo sé si alguien está experimentando una depresión? / Aprendiendo sobre la depresión
1	The first aid first aider should know the following: - What are the signs and symptoms of depression. (1.1)	El asistente de primeros auxilios debe saber lo siguiente: - Cuáles son los signos y síntomas de depresión. (1.1)	96.2%	1	A	R1
2	The first aid first aider should know the following: - What are the risk factors for depression. (1.2)	El asistente de primeros auxilios debe saber lo siguiente: - Cuáles son los factores de riesgo para la depresión. (1.2)	96.2%	86.2%	A	R1
3	The first aider should be aware that the experience of depression can range in severity, eg from feeling irritable to feeling inclined to take one's own life.	El asistente debe saber que la experiencia de la depresión puede variar en severidad, p.ej. de sentirse irritable a sentirse inclinado/a a quitarse la vida.	1	1	A	R1
4	The first aider should be aware that each individual is different and not everyone who experiences depression will show the typical signs or symptoms of depression.	El asistente debe ser consciente de que cada individuo es diferente y no todos los que experimentan depresión mostrarán los signos o síntomas típicos de la depresión.	1	1	A	R1
5	The first aider should be aware that some people who have recovered from depression may have a relapse of their symptoms.	El asistente debe saber que algunas personas que se han recuperado de la depresión pueden tener una recaída de sus síntomas.	96.2%	96.6%	A	R1
6	Even if the person has had a previous episode of depression, the first aider should not assume that they will know how to handle the current episode.	Incluso si la persona ha tenido un episodio previo de depresión, el asistente no debería asumir que sabrá cómo manejar el episodio actual	88.5%	93.1%	A	R1
7	The first aider should learn more about depression by: - ​​Reading or listening to other people's experiences of depression (6.a)	El asistente debe aprender más acerca de la depresión por medio de: - Leer o escuchar las experiencias de depresión de otras personas (6.a)	92.3%	82.8%	A	R1
8	first aider should learn more about depression by: - ​​Reading reputable information websites or books (6.b)	El asistente debe aprender más acerca de la depresión por medio de: - Leer sitios web o libros de información de buena reputación (6.b)	88.5%	1	A	R1
9	The first aider should learn more about depression by: - ​​Seeking advice from people who have experienced and recovered from depression (6.c)	El asistente debe aprender más acerca de la depresión por medio de: - Buscar consejos de personas que han experimentado y se han recuperado de depresión (6.c)	88.5%	55.2%	X	R1
1001	The first aider should know some form of depression assessment and be able to recognize features that suggest clinically significant depression.	El asistente debe conocer alguna forma de evaluación de la depresión y poder reconocer las características que sugieren una depresión clínicamente significativa.	79.2%	79.2%	X	New item for R2
1002	The first aider should know that there are stressors that can make the symptoms chronic, such as: other medical health problems, economic problems and family problems.	El asistente debe saber que hay factores estresantes que pueden hacer crónicos los síntomas como: otros problemas médicos de salud, problemas económicos y problemas familiares.	1	95.8%	A	New item for R2
1003	The first aider should know the characteristics of minority, excluded or vulnerable groups, women, children and the elderly, who may present particular characteristics or symptoms of depressive disorders.	El asistente debe conocer las características de los grupos minoritarios, excluidos o vulnerables, mujeres, niños y personas mayores, que pueden presentar características o síntomas particulares de los trastornos depresivos.	0.75	91.7%	A	New item for R2
1004	The first aider should learn more about depression by: Asking a health professional about reading material on depression. (6.d)	El asistente debe aprender más acerca de la depresión por medio de: Preguntarle a un profesional de la salud sobre material de lectura sobre la depresión. (6.d)	70.8%	70.8%	X	New item for R2
	Section 2: How should I approach someone who may be experiencing depression?	Sección 2: ¿Cómo debo acercarme a alguien que puede estar experimentando depresión?
10	The first aid first aider should not ignore any signs or symptoms of depression that they have noticed or assume that the depression will simply go away.	El asistente de primeros auxilios no debe ignorar ningún signo o síntoma de depresión que haya notado o asumir que la depresión simplemente desaparecerá	1	1	A	R1
11	The first aider should not assume that any signs or symptoms she has noticed (eg, irritability or sadness) mean that the person is experiencing depression.	El asistente no debe asumir que cualquier signo o síntoma que haya notado (por ej., irritabilidad o tristeza) significa que la persona está experimentando depresión	92.3%	82.8%	A	R1
12	The first aider should not necessarily assume that the person's symptoms (eg, Complaints about her physical health) are due to depression.	El asistente no debe asumir que necesariamente los síntomas de la persona (por ej., quejas respecto de su salud física) se deben a la depresión	91.7%	83.3%	A	re-rated
13	The first aider should be aware that many people who suffer from depression may also be affected by other mental health problems, such as anxiety or substance use problems.	El asistente debe saber que muchas personas que sufren depresión también pueden verse afectadas por otros problemas de salud mental, como ansiedad o problemas de uso de sustancias	84.6%	96.6%	A	R1
14	The first aider should not lie or make excuses for the person's behavior, as this may lead to delay in seeking help	El asistente no debe mentir ni dar excusas por el comportamiento de la persona, ya que esto puede llevarla a demorar su búsqueda de ayuda	84.6%	93.1%	A	R1
15	If the first aider notices changes in the mood, behavior, or daily functioning of someone they know, they should approach the person and talk with them about their concerns.	Si el asistente nota cambios en el estado de ánimo, el comportamiento o el funcionamiento diario de alguien que conoce, debe acercarse a la persona y conversar con ella acerca de sus preocupaciones.	100.0%	91.7%	A	re-rated
16	The first aid first aider should choose the right time when both the first aider and the person have time to talk	El asistente de primeros auxilios debe elegir el momento adecuado cuando tanto el asistente como la persona tengan tiempo para hablar	88.5%	82.8%	A	R1
17	The first aider should choose a place to talk that is private or where what is discussed can be kept confidential.	El asistente debe elegir un lugar para hablar que sea privado o en donde se pueda conservar la confidencialidad de lo que se hable.	91.7%	100.0%	A	re-rated
18	The first aider should choose a place to speak where both the first aider and the person feel comfortable.	El asistente debe elegir un lugar para hablar donde tanto el asistente como la persona se sientan cómodos.	1	96.6%	A	R1
19	The first aider should consider if she is the best person to approach the person or if someone else might be more appropriate/or.	El asistente debería considerar si es la mejor persona para acercarse a la persona o si alguien más podría ser más apropiada/o.	84.6%	93.1%	A	R1
20	If the first aid first aider thinks someone is depressed, she should try to spend time with the person and gently raise her concerns (eg, mention that she seems depressed today).	Si el asistente de primeros auxilios piensa que alguien está deprimido, debería tratar de pasar tiempo con la persona y plantearle sus preocupaciones con delicadeza (p.ej., mencione que tiene la impresión de verla deprimida hoy).	69.2%	65.5%	X	R1
21	The first aider should be open to any opportunity to discuss her concerns with the person.	El asistente debe estar abierto a cualquier oportunidad de hablar sobre sus preocupaciones con la persona.	69.2%	86.2%	X	R1
22	The first aider should know that allowing the person to talk about how they feel can help them feel better, not worse.	El asistente debe saber que permitir que la persona hable sobre cómo se siente puede ayudarla a sentirse mejor, no peor.	84.6%	93.1%	A	R1
23	If the first aider is concerned about someone who may be depressed, she should: -Tell the person that she cares and wants to help.	Si el asistente está preocupado por alguien que puede estar deprimido, debería: - Decirle a la persona que le importa y que quiere ayudarla.	1	95.8%	A	re-rated
24	If the first aider is worried about someone who may be depressed, they should: - Allow the person to choose when to open up and talk about what is happening to them.	Si el asistente está preocupado por alguien que puede estar deprimido, debería: - Permitir que la persona elija cuándo abrirse y hablar de lo que le pasa.	87.5%	66.7%	X	re-rated
25	The first aider should ask the person if she is willing to talk to the first aider or if she prefers to talk to someone else.	El asistente debe preguntarle a la persona si está dispuesta a hablar con el asistente o si prefiere hablar con alguien más.	88.5%	89.7%	A	R1
26	If the person says that she feels sad or depressed, the first aider should ask how long she has felt this way.	Si la persona dice que se siente triste o deprimida, el asistente debería preguntarle cuánto tiempo hace que se siente así.	87.5%	91.7%	A	re-rated
27	The first aider should respect the person's interpretation of the signs and symptoms.	El asistente debe respetar la interpretación de la persona respecto de los signos y síntomas.	61.5%	69.0%	X	R1
28	The first aider should be aware that the person's thoughts, feelings and beliefs represent their own reality and the first aider should be prepared to accept them without question.	El asistente debe ser consciente de que los pensamientos, sentimientos y creencias de la persona representan su propia realidad y el asistente debe estar preparado para aceptarlos sin cuestionarlos.	84.6%	69.0%	X	R1
29	The first aider should consider that the person might already have information and know about depression.	El asistente debe considerar que la persona podría ya tener información y saber sobre la depresión.	76.9%	58.6%	X	R1
30	The first aider should be prepared for a full range of reactions (eg, relief, indifference, anger) when approaching the person to talk with them about their depression.	El asistente debe prepararse para una gama completa de reacciones (por ejemplo, alivio, indiferencia, ira) cuando se acerque a la persona para conversar con ella acerca de su depresión	88.5%	1	A	R1
31	If the person feels uncomfortable talking to the first aider, she should encourage them to talk to someone else about how they feel.	Si la persona se siente incómoda hablando con el asistente, debe alentarla a que hable con otra persona acerca de cómo se siente.	88.5%	82.8%	A	R1
32	The first aid first aider should know the sources of good quality information that the person can turn to.	El asistente de primeros auxilios debe conocer las fuentes de información de buena calidad a las que pueda recurrir la persona.	79.2%	83.3%	A	R1
33	If the first aider gives the person information about depression, she should try to make sure that the resources are accurate and appropriate for the person's situation.	Si el asistente le da a la persona información sobre la depresión, debería tratar de asegurarse de que los recursos sean precisos y apropiados para la situación de la persona.	88.5%	1	A	R1
34	Before offering information to the person, the first aider should consider the educational level of the person and his or her ability to understand the information.	Antes de ofrecer información a la persona, el asistente debe considerar el nivel educativo de la persona y su capacidad para comprender la información	80.8%	96.6%	A	R1
35	The first aider should not overwhelm the person with too much information or too many resources.	El asistente no debe abrumar a la persona con demasiada información o demasiados recursos.	92.3%	96.6%	A	R1
2001	The first aider should know that delaying the approach or not taking advantage of an opportunity to identify a depression problem early can lead the person to have more problems in the future.	El asistente debe saber que demorar el acercamiento o no aprovechar una oportunidad para identificar tempranamente un problema de depresión pueden llevar a la persona a tener mayor problemas en el futuro.	95.8%	91.7%	A	New item for R2
2002	The first aider should be aware of the importance of personal meetings to help the person and of the limitations of messages or other forms of delayed contact (for example, WhatsApp messages).	El asistente debe estar advertido de la importancia de los encuentros personales para ayudar a la persona y de las limitaciones de mensajes u otras formas de contacto diferido (por ejemplo, los mensajes de Whatsapp).	87.5%	0.75	A	New item for R2
2003	The first aider should evaluate the relevance of using digital platforms to communicate with the person when meetings in person are not possible.	El asistente debe evaluar la pertinencia de utilizar plataformas digitales para comunicarse con la persona cuando los encuentros en persona no sean posibles.	75.0%	87.5%	A	New item for R2
2004	The first aider should be aware that a person may feel exhausted or invaded if the first aider asks too insistently about how they are feeling.	El asistente debe ser consciente de que una persona puede sentirse agotada o invadida si el asistente le pregunta demasiado insistentemente acerca de cómo se siente.	95.8%	83.3%	A	New item for R2
2005	The first aider should consider inviting the person to jointly search for information and appropriate alternatives to what is happening to them.	El asistente debe considerar invitar a la persona a buscar en conjunto información y alternativas apropiadas para lo que le pasa.	58.3%	95.8%	X	New item for R2
2006	The first aider should explore the sociocultural context of the person before suggesting actions that may not be feasible.	El asistente debe explorar el contexto sociocultural de la personas antes de sugerir acciones que puedan no ser viables.	91.7%	87.5%	A	New item for R2
	Section 3: How can I give support?	Sección 3: ¿Cómo puedo dar apoyo?
36	The first aid first aider should know that each person's situation and needs are unique.	El asistente de primeros auxilios debe saber que la situación y las necesidades de cada persona son únicas.	96.2%	1	A	R1
37	The first aider should respect the person's autonomy while considering the extent to which the person can make decisions for themselves and whether the person is at risk of harm to themselves or others.	El asistente debe respetar la autonomía de la persona mientras considera en qué medida la persona puede tomar decisiones por sí misma y si la persona corre el riesgo de hacerse daño a sí misma o a los demás.	92.3%	89.7%	A	R1
38	The first aider should keep conversations with the person private unless he or she is concerned that the person may harm themselves or others.	El asistente debe mantener en privado las conversaciones que tienen con la persona a menos que esté preocupado de que la persona puede hacerse daño a sí misma o a otros.	88.5%	96.6%	A	R1
39	The first aider should respect the person's feelings, personal values, and experiences as valid, even if they are different from their own, or disagree with them.	El asistente debe respetar los sentimientos, valores personales y experiencias de la persona como válidos, incluso si son diferentes de los suyos, o no está de acuerdo con ellos.	92.3%	96.6%	A	R1
40	The first aid first aider should know that depression is an illness and that it is not the fault of the person who is experiencing depression.	El asistente de primeros auxilios debe saber que la depresión es una enfermedad y que no es culpa de la persona que esté experimentando depresión	1	1	A	R1
41	If the person judges himself too harshly, the first aider should remind him of his virtues or strengths.	Si la persona se juzga a sí misma con demasiada dureza, el asistente debe recordarle sus virtudes o puntos fuertes.	88.5%	51.7%	X	R1
42	The first aider should acknowledge any efforts the person is making to improve themselves.	El asistente debe reconocer cualquier esfuerzo que la persona esté haciendo para mejorarse.	1	89.7%	A	R1
43	The first aid first aider should accept the person as they are and maintain realistic expectations for them.	El asistente de primeros auxilios debe aceptar a la persona tal como es y mantener expectativas realistas para ella	88.5%	82.8%	A	R1
44	The first aider should be aware that everyday activities (such as going outside, interacting with people, or taking care of the house) can seem overwhelming to the person.	El asistente debe saber que las actividades cotidianas (como salir a la calle, interactuar con gente u ocuparse de la casa) pueden parecer abrumadoras para la persona.	96.2%	1	A	R1
45	The first aider should keep in mind at all times that people are not “faking it,” being “lazy,” “weak,” or “selfish” when experiencing depression.	El asistente debe tener presente en todo momento que las personas no están “fingiendo”, siendo “vagas”, “débiles” o “egoístas” al experimentar una depresión.	96.2%	93.1%	A	R1
46	The first aider should not pressure the person to do activities that the person feels are too much for them.	El asistente no debe presionar a la persona para que haga actividades que la persona siente que son demasiado para ella.	91.7%	83.3%	A	re-rated
47	The first aider should let the person know that it is not weak or a failure to have depression, and that it does not make them less valuable as a person.	El asistente debe hacerle saber a la persona que no es débil ni es un fracaso tener una depresión, y que eso no la vuelve menos valiosa como persona	96.2%	1	A	R1
48	If the person says that she feels that she is a weak person or a failure, the first aider should let the person know that: -Strong and capable people can get depressed. (44.1)	Si la persona dice que siente que es una persona débil o un fracaso, el asistente debe hacerle saber a la persona que: - Las personas fuertes y capaces pueden deprimirse. (44.1)	96.2%	93.1%	A	R1
49	If the person says that they feel that they are a weak person or a failure, the first aider should let the person know that: - They do not believe that the person is weak or that it is to have a failure. (44.2)	Si la persona dice que siente que es una persona débil o un fracaso, el asistente debe hacerle saber a la persona que: - No cree que la persona sea débil o que eso sea tener una falla. (44.2)	95.8%	54.2%	X	re-rated
50	If the person says that he feels that he is a weak person or a failure, the first aider should let the person know that: - He does not think that he is worth less as a person. (44.3)	Si la persona dice que siente que es una persona débil o un fracaso, el asistente debe hacerle saber a la persona que: - No piensa que valga menos como persona. (44.3)	100.0%	62.5%	X	re-rated
51	The first aid first aider should be aware that a depressed person may be overwhelmed by irrational fears.	El asistente de primeros auxilios debe saber que una persona deprimida puede verse abrumada por temores irracionales.	92.3%	96.6%	A	R1
52	The first aider should be patient, persistent and encouraging when supporting someone with depression.	El asistente debe ser paciente, persistente y alentador al apoyar a alguien con depresión.	1	93.1%	A	R1
53	The first aider needs to know that the person needs additional support and understanding.	El asistente debe saber que la persona necesita apoyo y comprensión adicionales.	96.2%	89.7%	A	R1
54	The first aider should offer the person kindness and attention, even if it is not reciprocated.	El asistente debe ofrecer a la persona amabilidad y atención, incluso si no es recíproco.	92.3%	86.2%	A	R1
55	The first aider should be aware that her support is likely to have a positive impact, even if it doesn't initially.	El asistente debe ser consciente de que es probable que su apoyo tenga un impacto positivo, incluso si no es así en un comienzo.	96.2%	1	A	R1
56	The first aider should be consistent and predictable in her interactions with the person.	El asistente debe ser consistente y predecible en sus interacciones con la persona.	87.5%	95.8%	A	re-rated
57	The first aider should know that often simply taking the time to talk or be with the person lets them know that someone cares.	El asistente debe saber que, a menudo, simplemente tomarse el tiempo para hablar o estar con la persona le hace saber que a alguien le importa.	92.3%	89.7%	A	R1
58	The first aider should be clear and consistent about what support she can and cannot offer the person.	El asistente debe ser claro y coherente en cuanto al apoyo que puede y en cuanto al apoyo que no puede ofrecer a la persona.	92.3%	93.1%	A	R1
59	The first aider should not make promises that she cannot keep.	El asistente no debe hacer promesas que no puede cumplir.	88.5%	96.6%	A	R1
60	The first aider should ask the person if what they are doing is helpful, and what else they could do to help.	El asistente debería preguntarle a la persona si lo que está haciendo es útil, y qué otra cosa podría hacer para ayudar.	79.2%	79.2%	X	re-rated
61	The first aider should consider telling the person that:-she is not alone/or in this (55.1)	El asistente debería considerar decirle a la persona que: - No está sola/o en esto (55.1)	92.3%	89.7%	A	R1
62	The first aider should consider telling the person that: - The first aider is there to help the person (55.2)	El asistente debería considerar decirle a la persona que: - El asistente está ahí para ayudar a la persona (55.2)	1	96.6%	A	R1
63	The first aider should consider telling the person that:-Although the first aider may not be able to understand exactly how the person is feeling, she should make it clear that she cares and wants to help (55.3)	El asistente debería considerar decirle a la persona que: - Aunque el asistente puede no ser capaz de entender exactamente cómo se siente la persona, debe dejar claro que le importa y que quiere ayudarla (55.3)	96.2%	96.6%	A	R1
64	The first aider should consider telling the person that:-She is important to the first aider and her life is also important (55.4)	El asistente debería considerar decirle a la persona que: - Ella es importante para el asistente y que su vida también es importante (55.4)	87.5%	66.7%	X	re-rated
65	The first aider should consider telling the person that:-she may not believe it now, but the way she feels will improve (55.5)	El asistente debería considerar decirle a la persona que: - Puede que no lo crea ahora, pero la forma en que se siente mejorará (55.5)	88.5%	93.1%	A	R1
66	The first aider should consider telling the person that: - With time and treatment, the person will feel better (55.6)	El asistente debería considerar decirle a la persona que: - Con tiempo y tratamiento, la persona se sentirá mejor (55.6)	92.3%	86.2%	A	R1
67	The first aider should be honest with the person about the limitations of her role as an first aider (eg, that she is not a counselor/psychologist).	El asistente debe ser sincero con la persona acerca de las limitaciones de su función como asistente (p.ej., que no es un consejero/ psicólogo).	84.6%	86.2%	A	R1
68	The first aider should be honest with the person about what help she is able and willing to offer.	El asistente debe ser honesto con la persona sobre qué ayuda puede y está dispuesto a ofrecerle.	84.6%	89.7%	A	R1
69	The first aid first aider should know that there is no point in simply telling the person to get better.	El asistente de primeros auxilios debe saber que no tiene sentido simplemente decirle a la persona que se mejore.	92.3%	1	A	R1
70	The first aider should not tell the person that they just need to be busy or get out more.	El asistente no debe decirle a la persona que solo necesita estar ocupado o salir más.	92.3%	86.2%	A	R1
71	The first aider should not trivialize the person's experiences by telling them that "it's important to smile," to "put some will into it," or to "take it easy."	El asistente no debe trivializar las experiencias de la persona diciéndole que "es importante sonreír", que "le ponga un poco de voluntad" o que "se tome las cosas con calma".	92.3%	96.6%	A	R1
72	The first aider should avoid saying the following: - "It's all in your head" (61.1)	El asistente debe evitar decir lo siguiente: - "Todo está en tu cabeza" (61.1)	84.6%	86.2%	A	R1
73	The first aider should avoid saying the following: - "I can't do anything to improve your situation" (61.2)	El asistente debe evitar decir lo siguiente: - "No puedo hacer nada para mejorar tu situación" (61.2)	84.6%	96.6%	A	R1
74	The first aider should not adopt an overly involved or overprotective attitude towards the person.	El asistente no debe adoptar una actitud excesivamente involucrada o sobreprotectora hacia la persona.	69.2%	82.8%	X	R1
75	The first aider should not speak to the person in a patronizing tone of voice and should not adopt overly sympathetic or worried looks	El asistente no debe hablarle a la persona con un tono de voz paternalista y no debe adoptar miradas excesivamente compasivas ni de preocupación	65.4%	86.2%	X	R1
76	The first aider should not insist that the person do what they would normally do.	El asistente no debería insistir a la persona para que haga lo que normalmente haría.	66.7%	66.7%	X	re-rated
77	The first aider should not belittle or dismiss the person's feelings and try to say something positive like, "You don't seem that bad to me."	El asistente no debe menospreciar o descartar los sentimientos de la persona y esforzarse por decir algo positivo como "No me pareces tan malo".	84.6%	89.7%	A	R1
78	The first aider should resist the urge to try to cure the person's depression.	El asistente debe resistir el impulso de tratar de curar la depresión de la persona.	84.6%	86.2%	A	R1
79	The first aid first aider should tell the person that although her experience is very personal and painful, she is not alone.	El asistente de primeros auxilios debe decirle a la persona que aunque su experiencia es muy personal y dolorosa, no está sola.	80.8%	89.7%	A	R1
80	The first aider must know that recovery, for the most part, should be person-led.	El asistente debe saber que la recuperación, en su mayor parte, debe ser dirigida por la persona.	84.6%	69.0%	X	R1
81	The first aider should offer hope for a more positive future in some way that the depressed person can accept.	El asistente debería ofrecer la esperanza de un futuro más positivo en alguna forma que la persona aun estando deprimida pueda aceptar.	80.8%	69.0%	X	R1
3001	The first aider should respect the autonomy of the person unless they run the risk of harming themselves or third parties, and are not in a position to decide for themselves.	El asistente debe respetar la autonomía de la persona salvo que corra riesgos de hacerse daño o hacerles daño a terceros, y no esté en condiciones de decidir por sí misma.	91.7%	100.0%	A	New item for R2
3002	Prior acceptance of the person, the first aider should try to involve significant others (such as relatives, relatives, or friends), unless the situation is so serious that the first aider should consider involving others even if they do not have the acceptance. of the person.	Previa aceptación de la persona, el asistente debe tratar de involucrar a otros significativos (como familiares, allegados, o amigos), a menos que la situación sea de tanta gravedad que el asistente deba considerar involucrar a otros por más que no cuente con la aceptación de la persona.	87.5%	91.7%	A	New item for R2
3003	Taking into account the person and her circumstance, the first aider could consider including some humor in the interaction with the person, taking care not to make her feel offended or misunderstood.	Teniendo en cuenta la persona y su circunstancia, el asistente podría considerar incluir algo de humor en la interacción con la persona con el cuidado de no hacerla sentir ofendida o poco comprendida	66.7%	50.0%	X	New item for R2
3004	The first aider should be aware that if what he says to the person is not in tune with his state of mind, it may be perceived by the person as a lack of empathy or not being understood.	El asistente debe ser consciente de que SI lo que dice a la persona no sintoniza con el estado de ánimo de ésta puede ser percibido por la persona como falta de empatía o no estar siendo comprendida.	83.3%	79.2%	A	New item for R2
3005	If the person says that she feels that she is a weak person or a failure, the first aider should let the person know that there are very prominent people who have also had depression (give local and current examples) (44.x).	Si la persona dice que siente que es una persona débil o un fracaso, el asistente debe hacerle saber a la persona que hay personas muy destacadas que también han tenido depresión (dar ejemplos locales y actuales) (44.x).	66.7%	45.8%		New item for R2
3006	The first aider should consider that there are people for whom it is not positive to talk about the areas that cause them the most pain. You should only do it if the person requests it.	El asistente debe considerar que hay personas para las que no es positivo hablar de las áreas que les causan mayor dolor. Sólo debiese hacerlo si es que la persona lo solicita.	70.8%	70.8%	X	New item for R2
3007	The first aider should clearly explain that depression is not a moral or capacity issue, but rather a health issue.	El asistente debe explicitar claramente que la depresión no es un tema moral ni de capacidad, sino que es un tema de salud.	95.8%	100.0%	A	New item for R2
3008	The first aider should be familiar with typical cognitive aspects of depression, for example negative thoughts, and know how to approach them when they are present.	El asistente debiese estar familiarizado con aspectos cognitivos típicos de la depresión, por ejemplo pensamiento negativos, y saber cómo aproximarse cuando estos están presentes.	87.5%	91.7%	A	New item for R2
3009	The first aider, along with accompanying them to seek professional help, can suggest activities to the person and avoid isolating themselves, even if they do not enjoy them at first.	El asistente, junto con acompañar a buscar ayuda profesional, puede sugerir a la persona realizar actividades y evitar aislarse, aunque al principio no las disfrute.	91.7%	75.0%	A	New item for R2
3010	The first aider should know that, especially when the person is feeling bad, it is positive to reinforce all those attitudes or actions that show improvement or are an achievement.	El asistente debe saber que, especialmente cuando la persona se está sintiendo mal, es positivo reforzar todas aquellas actitudes o acciones que muestren una mejoría o sean un logro.	91.3%	87.5%	A	New item for R2
3011	The first aider should evaluate in each case if he is suitable to provide first aid to that person.	El asistente debe evaluar en cada caso si es idóneo para prestar primeros auxilios a esa persona.	91.7%	91.7%	A	New item for R2
3012	The first aider should learn to know his limits and ask for help when he has exceeded them.	El asistente debe aprender a conocer sus límites y pedir ayuda cuando los ha excedido.	1	100.0%	A	New item for R2
3013	The first aider should be clear that when it is time to stop accompanying the person, they should have prepared them first.	El asistente debe tener claro que llegado el momento de dejar de acompañar a la persona debe haberla preparado primero.	87.5%	87.5%	A	New item for R2
3014	The first aider should keep in mind that it is important to transmit warmth, security and tranquility to the person.	El asistente debe tener presente que es importante transmitir calidez, seguridad y tranquilidad a la persona.	95.8%	100.0%	A	New item for R2
3015	The first aider should consider conveying to the person that the recovery process is gradual, and that sometimes there are setbacks before moving forward.	El asistente debe considerar transmitir a la persona la idea de que el proceso de recuperación es gradual, y que a veces hay retrocesos antes de seguir avanzando.	95.8%	95.8%	A	New item for R2
3016	The first aider should not be restricted to talking only about aspects related to depression if the person is willing to talk about other topics.	El asistente no debiese restringirse a hablar únicamente de aspectos relacionados con la depresión si es que la persona está dispuesta a hablar de otros temas.	100.0%	91.7%	A	New item for R2
3017	In the event that the person is an adolescent, it is important that the first aider is trained in the specific problem (as well as in the interaction with mothers, fathers or other first aiders) and with basic knowledge of the legal regulations in force in their area. .	En el caso que la persona sea adolescente, es importante que el asistente esté entrenado en la problemática específica (así como en la interacción con madres, padres u otros/as cuidadores/as) y con conocimientos básicos de las normativas legales vigentes en su zona.	79.2%	95.8%	A	New item for R2
3018	The first aider should consider the importance of being part of a network and having a personal support network in order to better accompany people with depression.	El asistente debería considerar la importancia de formar parte de una red y contar con una red de apoyo personal para poder acompañar mejor a personas con depresión.	87.5%	95.8%	A	New item for R2
	Section 4: Effective Communication	Sección 4: Comunicación efectiva
82	The first aid first aider should ask the person if stress is a problem for them and, if it is, encourage them to find ways to reduce stress in their life.	El asistente de primeros auxilios debería preguntarle a la persona si el estrés es un problema para ella y, si lo es, alentarla a buscar formas de reducir el estrés en su vida.	61.5%	69.0%	X	R1
83	The first aider should ask the person if anything has happened recently that is contributing to how they are feeling.	El asistente debería preguntarle a la persona si algo le ha sucedido recientemente que está contribuyendo a cómo se siente.	95.8%	91.7%	A	re-rated
84	The first aider should encourage the person to talk about their thoughts, feelings, symptoms, and any other problems they are experiencing.	El asistente debe alentar a la persona a hablar sobre sus pensamientos, sentimientos, síntomas y cualquier otro problema que esté experimentando.	65.4%	72.4%	X	R1
85	The first aider should encourage the person to talk about their thoughts, feelings, symptoms, and any other problems they have, when the person is ready.	El asistente debe alentar a la persona a hablar sobre sus pensamientos, sentimientos, síntomas y cualquier otro problema que tenga, cuando la persona esté lista.	84.6%	86.2%	A	R1
86	The first aider should explore with the person how their symptoms affect their daily life.	El asistente debe explorar con la persona cómo sus síntomas afectan su vida diaria.	69.2%	72.4%	X	R1
87	The first aider should not pressure the person to speak immediately.	El asistente no debe presionar a la persona para que hable de inmediato.	88.5%	89.7%	A	R1
88	If the person finds it difficult to talk about their thoughts and feelings openly, the first aider should suggest an activity that can facilitate the conversation (for example, having a cup of tea, drinking mate or going for a walk).	Si a la persona le resulta difícil hablar de sus pensamientos y sentimientos abiertamente, el asistente debe sugerir una actividad que pueda facilitarles la conversación (p.ej. tomar una taza de té, tomar mate o salir a caminar).	100.0%	95.8%	A	re-rated
89	If the person finds it difficult to talk openly about their thoughts and feelings with the first aider, the first aider should tell them about available services where they can talk to another person, eg a telephone counseling service.	Si a la persona le resulta difícil hablar abiertamente sobre sus pensamientos y sentimientos con el asistente, el asistente debe informarle acerca de los servicios disponibles donde pueden hablar con otra persona, p.ej. un servicio de asesoramiento telefónico.	65.4%	1	X	R1
90	If the person does not have the energy or inclination to talk about how they are feeling, the first aider should not pressure them to do so.	Si la persona no tiene la energía o la inclinación para hablar acerca de cómo se siente, el asistente no debe presionarla para que lo haga.	96.2%	86.2%	A	R1
91	The first aid first aider should know that the key attitudes involved in nonjudgmental listening are acceptance, authenticity, and empathy.	El asistente de primeros auxilios debe saber que las actitudes claves implicadas en la escucha sin prejuicios son la aceptación, la autenticidad y la empatía.	1	96.6%	A	R1
92	It is more important for the first aider to really care about the person than to say everything that “should be said”.	Es más importante para el asistente que realmente se preocupe por la persona que el hecho de decir todo lo que “se debe decir”.	88.5%	86.2%	A	R1
93	The first aider should convey authenticity to the person by using body language that matches their verbal communication, e.g. telling the person that they accept and respect their feelings, while maintaining an open posture and appropriate eye contact .	El asistente debe transmitir autenticidad a la persona mediante el uso de un lenguaje corporal que coincida con su comunicación verbal, p.ej. decirle a la persona que acepta y respeta sus sentimientos, mientras mantiene una postura abierta y contacto visual apropiado.	92.3%	93.1%	A	re-rated
94	The first aider should demonstrate empathy by showing the person that they are truly heard and understood, eg by saying, “What you are going through must be difficult” or “I understand that you are not having a good time”.	El asistente debe demostrar empatía mostrándole a la persona que realmente es escuchada y entendida, p.ej. diciendo: "Lo que estás pasando debe ser difícil" o “Entiendo que no la estás pasando bien”.	91.7%	95.8%	A	re-rated
95	The first aider should adopt an attitude of acceptance of the person by: - ​​Reserving any judgments they have made about the person or their circumstances, e.g. if the first aider feels that the person is being lazy, they should not express this (83.1)	El asistente debe adoptar una actitud de aceptación de la persona al: - Reservarse cualquier juicio que haya hecho sobre la persona o sus circunstancias, p.ej, si el asistente siente que la persona está siendo floja, no debería expresar esto (83.1)	88.5%	93.1%	A	R1
96	The first aider should adopt an attitude of acceptance of the person by: - ​​Choosing words carefully to avoid offending, e.g. not applying labels to the person that they may find stigmatizing, such as "mentally ill" (83.2)	El asistente debe adoptar una actitud de aceptación de la persona al: - Elegir palabras cuidadosamente para evitar ofender, p.ej. no aplicar etiquetas a la persona que puedan encontrar estigmatizantes, como "enfermos mentales" (83.2)	1	1	A	R1
97	It is important for the first aider to put aside her beliefs and control her negative reactions (if they arise) and focus on the needs of the person she is helping.	Es importante que el asistente deje a un lado sus creencias y controle sus reacciones negativas (si le surgieran) y se centre en las necesidades de la persona a la que está ayudando.	96.2%	96.6%	A	R1
98	The first aider should ask open-ended questions to give the person a chance to say what they want.	El asistente debe hacer preguntas abiertas para darle a la persona la oportunidad de decir lo que quiere.	96.2%	93.1%	A	R1
99	The first aider should listen carefully to the person, even if what they are saying is not true or is inappropriate.	El asistente debe escuchar atentamente a la persona, incluso si lo que está diciendo no es cierto o es inconducente.	95.8%	91.7%	A	re-rated
100	The first aider should listen to the person without judging them.	El asistente debe escuchar a la persona sin juzgarla.	96.2%	1	A	R1
101	The first aider should use the same terminology that the person uses when discussing their experience, except that the person uses language that is unhelpful or stigmatizing, or alternative terminology that the first aider uses may clarify or facilitate the expression of concerns. the person's feelings.	El asistente debe usar la misma terminología que usa la persona cuando habla de su experiencia, excepto si la persona usa un lenguaje que no es de ayuda o que es estigmatizador, o que la terminología alternativa que use el asistente pueda clarificar o facilitar la expresión de los sentimientos de la persona.	79.2%	91.7%	A	R1
102	The first aider should not use language related to a potential diagnosis when speaking with the person.	El asistente no debe usar lenguaje relacionado con un diagnóstico potencial cuando habla con la persona.	95.8%	79.2%	A	R1
103	The first aider should use the following verbal skills to show that they are listening: - Ask questions that show that they really care and want to understand what the person is saying (90.1)	El asistente debe usar las siguientes habilidades verbales para mostrar que está escuchando: - Hacer preguntas que demuestren que realmente le importa y quiere entender lo que dice la persona (90.1)	1	1	A	R1
104	The first aider should use the following verbal skills to show that they are listening: - Check their understanding by repeating what the person said and summarizing facts and feelings (90.2)	El asistente debe usar las siguientes habilidades verbales para mostrar que está escuchando: - Verificar su comprensión al repetir lo que la persona dijo y resumir hechos y sentimientos (90.2)	88.5%	86.2%	A	R1
105	The first aider should use the following verbal skills to show that they are listening: - Listen not only to what the person says, but also to how they say it (eg their tone of voice) (90.3)	El asistente debe usar las siguientes habilidades verbales para mostrar que está escuchando: - Escuchar no solo lo que dice la persona, sino cómo lo dice (p.ej. su tono de voz) (90.3)	1	93.1%	A	R1
106	The first aider should use the following verbal skills to show that they are listening: - Use minimal expressions when necessary to keep the conversation going with the person (such as, "I understand", "Mmmm" or another way to help keep the person going). the conversation) (90.4)	El asistente debe usar las siguientes habilidades verbales para mostrar que está escuchando: - Usar expresiones mínimas cuando sea necesario para mantener la conversación con la persona (como p.ej., "entiendo", "Mmmm" u otra manera de ayudar a que siga la conversación) (90.4)	57.7%	79.3%	X	R1
107	The first aider should use the following verbal skills to show that they are listening: - Be patient, even when the person is not communicating well, may be repetitive, or may be speaking more slowly and less clearly than normal (90.5)	El asistente debe usar las siguientes habilidades verbales para mostrar que está escuchando: - Ser paciente, incluso cuando la persona no se está comunicando bien, puede ser repetitiva o puede estar hablando más despacio y con menos claridad de lo normal (90.5)	1	1	A	R1
108	The first aider should use the following verbal skills to show that they are listening: - Do not be critical or express frustration towards the person for not being able to communicate well (90.6)	El asistente debe usar las siguientes habilidades verbales para mostrar que está escuchando: - No ser crítico o expresar su frustración hacia la persona por no poder comunicarse bien (90.6)	1	1	A	R1
109	The first aider should use the following verbal skills to show that they are listening: - Avoid giving useless advice such as "Get well / get well" or "Cheer up" (90.7)	El asistente debe usar las siguientes habilidades verbales para mostrar que está escuchando: - Evitar dar consejos inútiles como "Ponte / ponete bien" o "Anímate" (90.7)	80.8%	96.6%	A	R1
110	The first aider should use the following verbal skills to show that they are listening: - Do not interrupt the person when they are speaking, especially to share their own opinions or experiences (90.8)	El asistente debe usar las siguientes habilidades verbales para mostrar que está escuchando: - No interrumpir a la persona cuando está hablando, especialmente para compartir sus propias opiniones o experiencias (90.8)	80.8%	93.1%	A	R1
111	The first aider should use the following verbal skills to show that they are listening: - Avoid confrontation, unless it is necessary to prevent the person from committing harmful or dangerous acts (90.9)	El asistente debe usar las siguientes habilidades verbales para mostrar que está escuchando: - Evitar la confrontación, a menos que sea necesario para evitar que la persona cometa actos dañinos o peligrosos (90.9)	92.3%	86.2%	A	R1
112	The first aider should be aware that the person himself may have stigmatizing attitudes towards mental illness and should transmit attitudes that serve as a model for greater acceptance of mental illness.	El asistente debe ser consciente de que la persona misma puede tener actitudes estigmatizadoras hacia la enfermedad mental y debe transmitir actitudes que sirvan de modelo para una mayor aceptación de los padecimientos mentales.	84.6%	93.1%	A	R1
113	The first aid first aider should try to see irritable or unpleasant behaviors, if any, as part of what the person is experiencing and not take them personally.	El asistente de primeros auxilios debe tratar de ver los comportamientos irritables o desagradables, si los hubiera, como parte de lo que está viviendo la persona y no tomarlos como algo personal.	92.3%	93.1%	A	R1
4001	The first aider should express her observations in the first person, for example, "it seems to me that you are ..." or "I see you with ... / I see you in such a way"…	El asistente debería manifestar sus observaciones en primera persona, por ejemplo, "a mi me parece que estás..." o "Te veo con... / te veo de tal modo"…	41.7%	45.8%	X	New item for R2
4002	If the first aider belongs to the person's circle, they should avoid saying phrases like "you didn't want to listen", "I told you so" or, "you don't listen to me".	Si el asistente pertenece al círculo de la persona debe evitar decir frases como “no quisiste escuchar”, “te lo dije” o, “no me haces caso”.	79.2%	100.0%	A	New item for R2
4003	The first aider should try to get to know and understand the person in order to know how to best relate to them.	El asistente debe intentar conocer y comprender a la persona para saber cómo relacionarse mejor con ella.	95.8%	91.7%	A	New item for R2
4004	The first aider should consider that there are people who need to be accompanied in silence, and that sometimes this allows the person to express themselves spontaneously.	El asistente debe considerar que hay personas que necesitan que las acompañen en silencio, y que a veces eso le permite a la persona expresarse espontáneamente.	100.0%	95.8%	A	New item for R2
4005	The first aider should consider the pertinence of recounting personal situations or experiences with depression if he had had them.	El asistente debería considerar la pertinencia de relatar situaciones personales o experiencias con la depresión si las hubiese tenido.	58.3%	45.8%	X	New item for R2
4006	The first aider should consider the possibility and be prepared in case the person: 1. Reacts annoyed, aggressively, or doesn't take positively to something you say. 2. Feels embarrassed to talk about their problems and adopts an avoidant attitude.	El asistente debe considerar la posibilidad y estar preparado por si la persona: 1. reacciona con molestia, agresivamente, o no toma positivamente algo que le diga. 2. Siente vergüenza de hablar de sus problemas y adopta una actitud evitativa.	100.0%	95.8%	A	New item for R2
	Section 5: Difficulties the first aider may encounter	Sección 5: Dificultades que el asistente puede encontrar
114	If the person's behavior has a negative effect on the first aider, the first aider should acknowledge their own feelings and deal with them on their own.	Si el comportamiento de la persona tiene un efecto negativo en el asistente, el asistente debe reconocer sus propios sentimientos y tratarlos por su cuenta.	84.6%	86.2%	A	R1
115	The first aider should not accept the abuse or compromise her own mental health in the process of supporting the person.	El asistente no debería aceptar el abuso ni comprometer su propia salud mental en el proceso de apoyar a la persona.	88.5%	96.6%	A	R1
116	The first aider needs to know that pauses and silences are okay and that while he may be uncomfortable, the person may need time to think or find the right words.	El asistente debe saber que las pausas y los silencios están bien y que, si bien puede sentirse incómodo, la persona puede necesitar tiempo para pensar o encontrar las palabras adecuadas.	88.5%	93.1%	A	R1
117	If the person does not want to talk, the first aider should let them know that they are available to talk when they are ready.	Si la persona no quiere hablar, el asistente debe informarle que está disponible para hablar cuando esté lista.	96.2%	93.1%	A	R1
118	If the person doesn't want to talk to the first aider, the first aider should suggest that they talk to someone else.	Si la persona no quiere hablar con el asistente, el asistente debe sugerir que hable con otra persona.	80.8%	96.6%	A	R1
119	The first aider should use the following nonverbal skills to reinforce their nonjudgmental communication: - Sit next to the person and at an angle to them, rather than directly in front of them (98.1)	El asistente debe usar las siguientes habilidades no verbales para reforzar su comunicación sin prejuicios: - Siéntese junto a la persona y en ángulo hacia ella, en lugar de directamente enfrente de ella (98.1)	46.2%	55.2%	X	R1
120	The first aider should use the following non-verbal skills to reinforce their nonjudgmental communication: - Pay close attention to what the person is saying (98.2)	El asistente debe usar las siguientes habilidades no verbales para reforzar su comunicación sin prejuicios: - Preste mucha atención a lo que dice la persona (98.2)	1	1	A	R1
121	The first aider should use the following nonverbal skills to reinforce their nonjudgmental communication: - Maintain comfortable eye contact using the level of eye contact with which the person seems most comfortable (98.3)	El asistente debe usar las siguientes habilidades no verbales para reforzar su comunicación sin prejuicios: - Mantenga un contacto visual cómodo utilizando el nivel de contacto visual con el que la persona parece más cómoda (98.3)	88.5%	1	A	R1
122	The first aider should use the following non-verbal skills to reinforce their nonjudgmental communication: - Be aware of the person's body language, as this may provide clues about how they are feeling or how comfortable they are talking to the first aider (98.4 )	El asistente debe usar las siguientes habilidades no verbales para reforzar su comunicación sin prejuicios: - Tenga en cuenta el lenguaje corporal de la persona, ya que esto puede proporcionar pistas sobre cómo se siente o qué tan cómoda se siente al hablar con el asistente (98.4)	88.5%	93.1%	A	R1
123	The first aider should use the following nonverbal skills to reinforce their nonjudgmental communication: - Observe how much personal space the person feels comfortable with and respect it (98.5)	El asistente debe usar las siguientes habilidades no verbales para reforzar su comunicación sin prejuicios: - Observe con cuánto espacio personal la persona se siente cómoda y respételo (98.5)	96.2%	96.6%	A	R1
124	The first aider should use the following non-verbal skills to reinforce their nonjudgmental communication: - Maintain a receptive or open body position (eg, do not cross your arms, as this may appear defensive) (98.6)	El asistente debe usar las siguientes habilidades no verbales para reforzar su comunicación sin prejuicios: - Mantenga una posición receptiva o de cuerpo abierto (p.ej., no cruzar los brazos, ya que esto puede parecer defensivo) (98.6)	95.8%	100.0%	A	re-rated
125	The first aider should use the following non-verbal skills to reinforce their nonjudgmental communication: - Avoid distracting gestures (e.g. fiddling with a pen or looking at other things) as they could be interpreted as a lack of interest (98.7)	El asistente debe usar las siguientes habilidades no verbales para reforzar su comunicación sin prejuicios: - Evite los gestos que distraen (p.ej. jugar con un bolígrafo o mirar otras cosas), ya que podrían interpretarse como una falta de interés (98.7)	80.8%	89.7%	A	R1
126	The first aider should be aware that helping someone who is depressed may elicit an emotional response from the first aider that the first aider did not expect or anticipate would happen to them.	El asistente debe saber que ayudar a alguien que está deprimido puede provocar una respuesta emocional en el asistente que éste no hubiese esperado o previsto que le sucedería.	92.3%	96.6%	A	R1
127	If the person gets angry during the conversation, the first aider should: - Keep calm (100.1)	Si la persona se enoja durante la conversación, el asistente debería: - Mantener la calma (100.1)	1	1	A	R1
128	If the person gets angry during the conversation, the first aider should: - Acknowledge the anger (100.2)	Si la persona se enoja durante la conversación, el asistente debería: - Reconocer la ira (100.2)	88.5%	96.6%	A	R1
129	If the person gets angry during the conversation, the first aider should: -Do not make assumptions about the cause of his anger (100.3)	Si la persona se enoja durante la conversación, el asistente debería: - No hacer suposiciones sobre la causa de su enojo (100.3)	88.5%	93.1%	A	R1
	If the person gets upset during the conversation, the first aider should: 4. Consider asking what made them upset.	Si la persona se enoja durante la conversación, el asistente debería: 4. Considerar preguntar qué fue lo que le causó molestia.	79.2%	83.3%	A	New item for R2
	If the person gets upset during the conversation, the first aider should: 5. Try to politely redirect the conversation and reiterate her willingness to help.	Si la persona se enoja durante la conversación, el asistente debería: 5. Intentar reencauzar el diálogo amablemente y reiterar su disposición a ayudar.	83.3%	87.5%	A	New item for R2
	If the person gets upset during the conversation, the first aider should: 6. Consider taking a break in the conversation and ask how the person wants to go on.	Si la persona se enoja durante la conversación, el asistente debería: 6. Considerar tomar un descanso en la conversación y preguntar a la persona cómo quiere seguir.	87.5%	83.3%	A	New item for R2
	If the person gets angry during the conversation, the first aider should: 7. In the case of not being able to control the situation, try to reassure the person and consider seeking support.	Si la persona se enoja durante la conversación, el asistente debería: 7. En el caso de no poder controlar la situación, intentar tranquilizar a la persona y considerar buscar apoyo.	91.7%	95.8%	A	New item for R2
130	If the first aider feels upset or exhausted after helping the person they should: - Find someone to talk to about their feelings without sharing the personal details of the person they were helping (101.1)	Si el asistente se siente molesto o agotado después de ayudar a la persona debería: - Encontrar a alguien con quien hablar sobre sus sentimientos sin compartir los detalles personales de la persona a la que estaba ayudando (101.1)	1	93.1%	A	R1
131	If the first aider feels upset or exhausted after helping the person, they should: - Use evidence-based self-care strategies (101.2)	Si el asistente se siente molesto o agotado después de ayudar a la persona debería: - Usar estrategias de autocuidado basadas en evidencia (101.2)	79.2%	83.3%	A	R1
132	If there were cultural differences that were interfering with the first aider's ability to help the person, it would be appropriate to suggest that the person refer to a mental health service that is sensitive to cultural differences.	Si hubiera diferencias culturales que estuvieran interfiriendo en la capacidad del asistente de ayudar a la persona, sería indicado sugerir que la persona se dirija a un servicio de salud mental que sea sensible a las diferencias culturales.	69.2%	82.8%	X	R1
133	If helping someone from a different cultural background than the first aid first aider, the first aider should be willing to adjust her verbal and nonverbal behaviors. eg the person may be comfortable with a different level of eye contact, or may be used to having more personal space.	Si se ayuda a alguien de una formación cultural diferente a la del asistente de primeros auxilios, el asistente debería estar dispuesto a ajustar sus conductas verbales y no verbales. p.ej. la persona puede sentirse cómoda con un nivel diferente de contacto visual, o puede estar acostumbrada a contar con un espacio personal más amplio.	88.5%	96.6%	A	R1
134	If cultural differences are interfering with the first aider's ability to help the person, you should openly discuss with the person what would be culturally appropriate and how it might be possible for them to receive help, or consider talking to someone culturally close to the person about it.	Si las diferencias culturales están interfiriendo con la capacidad del asistente para ayudar a la persona, debe conversar abiertamente con la persona qué sería lo culturalmente apropiado y cómo sería posible para ella recibir ayuda, o considerar consultar al respecto con alguien culturalmente cercano a la persona.	70.8%	87.5%	X	re-rated
135	The first aider should be aware that the person may have special requirements regarding seeking help for mental health problems due to their cultural background or religious beliefs.	El asistente debe tener en cuenta que la persona puede tener requisitos especiales con respecto a la búsqueda de ayuda para problemas de salud mental debido a su origen cultural o creencias religiosas.	96.2%	93.1%	A	R1
5005	If the person communicates to the first aider a situation of violation of rights, the first aider should support and accompany the complaint or, if the person refuses to make the complaint, the first aider should seek legal advice and/or state agencies or NGOs.	Si la persona comunica al asistente una situación de vulneración de derechos, el asistente debe apoyar y acompañar la denuncia o, si la persona se niega a hacer la denuncia, el asistente debería buscar asesoría legal y/o de organismos estatales o de ONGs.	83.3%	66.7%	X	New item for R2
5006	The first aider should take into account that the person may be affected by the economic impact that depression can generate, and this may have a negative impact on their condition and their willingness to seek help.	El asistente debe tener en cuenta que la persona puede estar afectada por el impacto económico que la depresión puede generar, y eso repercutir negativamente sobre su estado y sobre su disposición a buscar ayuda.	87.5%	79.2%	A	New item for R2
5007	In the event that the person belongs to a minority group and/or LGBTI groups, it is important that the first aider is familiar with the subject and knows of local professional networks that can help the person.	En el caso en que la persona pertenezca a un grupo minoritario y/o a los grupos LGBTI es importante que el asistente esté familiarizado con el tema y sepa de redes locales profesionales que puedan ayudar a la persona.	87.5%	79.2%	A	New item for R2
5008	If the first aider perceives that there may be cultural differences that could condition the consultation in the health team or that are interfering with their ability to help the person, the first aider should find out if there are health teams in their area trained in issues of cultural differences in order to better guide the person.	Si el asistente percibe que puede haber diferencias culturales que pudieran condicionar la consulta en el equipo de salud o que estuvieran interfiriendo en su capacidad para ayudar a la persona, el asistente debería averiguar si hay equipos de salud en su zona entrenados en temas de diferencias culturales para poder orientar mejor a la persona.	87.5%	100.0%	A	New item for R2
	Section 6: Finding Help	Sección 6: Búsqueda de ayuda
136	The first aid first aider should not assume that the person's depression will go away on its own.	El asistente de primeros auxilios no debe asumir que la depresión de la persona desaparecerá por sí misma.	96.2%	1	A	R1
137	The first aider should know that treating depression early is important for best results.	El asistente debe saber que tratar la depresión tempranamente es importante para obtener los mejores resultados.	96.2%	1	A	R1
138	The first aider should be able to recognize when to encourage the person to seek professional help.	El asistente debe ser capaz de reconocer cuándo alentar a la persona a buscar ayuda profesional.	1	1	A	R1
139	The first aider should ask the person if she thinks she would benefit from professional help.	El asistente debe preguntarle a la persona si cree que se beneficiaría de la ayuda profesional.	88.5%	69.0%	X	R1
140	The first aider should discuss the person's options for seeking help and should encourage the person to use these options.	El asistente debe analizar las opciones que tiene la persona para buscar ayuda y debe alentarla a usar estas opciones.	96.2%	1	A	R1
141	If the person doesn't know where to get help, the first aider should offer help to get help.	Si la persona no sabe dónde obtener ayuda, el asistente debe ofrecer ayuda para buscar ayuda.	96.2%	1	A	R1
142	The first aider should know what services are available in her local area.	El asistente debe saber qué servicios están disponibles en su área local.	96.2%	93.1%	A	R1
143	The first aider should be aware of local avenues for professional help (eg whether a referral from a general practitioner or GP is required to see a specialist).	El asistente debe conocer las vías locales para obtener ayuda profesional (p.ej. si para ver a un especialista hace falta tener una derivación de un médico generalista o de cabecera).	88.5%	96.6%	A	R1
144	The first aider should have some general knowledge about the types of treatment that can be helpful for depression.	El asistente debe tener algunos conocimientos generales sobre los tipos de tratamiento que pueden ser útiles para la depresión.	69.2%	93.1%	X	R1
145	The first aid first aider should talk about seeking professional help as "normal" (eg talk about it as a natural action to take, explain that mental health problems are common and treatable).	El asistente de primeros auxilios debería hablar sobre la búsqueda de ayuda profesional como algo "normal" (p.ej. hable de ello como una acción natural a tomar, explique que los problemas de salud mental son comunes y tratables).	1	1	A	R1
146	The first aider should talk to the person about: - The benefits of seeking professional help (116.1)	El asistente debería hablar con la persona sobre: - Los beneficios de buscar ayuda profesional (116.1)	1	96.6%	A	R1
147	The first aider should talk to the person about: - Locally available help resources (116.2)	El asistente debería hablar con la persona sobre: - Recursos de ayuda disponibles localmente (116.2)	1	1	A	R1
148	The first aider should avoid labeling the person's behaviors or feelings as symptoms of depression when discussing help-seeking with the person.	El asistente debe evitar etiquetar los comportamientos o sentimientos de la persona como síntomas de depresión al hablar sobre la búsqueda de ayuda con ella.	83.3%	75.0%	A	re-rated
149	The first aider should encourage the person to make a list of questions that she should discuss with the health professional at her first appointment.	El asistente debe alentar a la persona a hacer una lista de preguntas que debe discutir con el profesional de la salud en su primera cita.	30.8%	51.7%	X	R1
150	If the first aider accompanies the person to the appointment, they must not take complete charge and should keep in mind that a person with depression needs to make their own decisions as much as possible.	Si el asistente acompaña a la persona a la cita no debe hacerse cargo por completo y debe tener presente que una persona con depresión necesita tomar sus propias decisiones tanto como sea posible.	91.7%	95.8%	A	re-rated
151	The first aider should be aware that depression often goes unrecognized by health professionals and that it may take some time to get a diagnosis. If this is the case, the first aider should encourage the person not to give up.	El asistente debe saber que la depresión a menudo no es reconocida por los profesionales de la salud y que puede tomar algún tiempo para obtener un diagnóstico. Si éste es el caso, el asistente debe alentar a la persona a no darse por vencida.	88.5%	86.2%	A	R1
152	The first aid first aider needs to know that the person's ability and willingness to use self-help strategies will depend on her interest and the severity of her depression.	El asistente de primeros auxilios necesita saber que la capacidad y el deseo de la persona de usar estrategias de autoayuda dependerán de su interés y de la gravedad de su depresión.	80.8%	82.8%	A	R1
153	Before suggesting self-help strategies, the first aider should ask the person what strategies she is currently using or which she has used in the past that she has found helpful.	Antes de sugerir estrategias de autoayuda, el asistente debería preguntarle a la persona qué estrategias está utilizando actualmente o cuáles de las que ha utilizado en el pasado le resultaron útiles.	69.2%	89.7%	X	R1
154	The first aider should not be too forceful or vehement when it comes to encouraging the person to use self-help strategies (even those that are considered evidence-based).	El asistente no debería ser demasiado enérgico o vehemente cuando se trata de alentar a la persona a usar estrategias de autoayuda (incluso aquellas que se consideran basadas en la evidencia).	91.7%	75.0%	A	re-rated
155	The first aider should discourage the person from using alcohol or other drugs to feel better.	El asistente debe desalentar a la persona de usar alcohol u otras drogas para sentirse mejor.	92.3%	96.6%	A	R1
156	The first aider should encourage the person to use self-help strategies that have helped the person in the past.	El asistente debe alentar a la persona a usar estrategias de autoayuda que hayan ayudado a la persona en el pasado.	57.7%	79.3%	X	R1
157	If the person is interested in self-help strategies, the first aider should: - Encourage the person to consult reliable sources about what is likely to be most useful (eg a Ministry of Health website) (126.1)	Si la persona está interesada en estrategias de autoayuda, el asistente debería: - Alentarla a consultar fuentes confiables sobre lo que probablemente sea más útil (p.ej. un sitio web dependiente del Ministerio de Salud) (126.1)	53.8%	82.8%	X	R1
158	If the person is interested in self-help strategies, the first aider should: - Discuss with them a variety of self-help strategies that might be helpful (126.2)	Si la persona está interesada en estrategias de autoayuda, el asistente debería: - Discutir con ella una variedad de estrategias de autoayuda que podrían ser útiles (126.2)	69.2%	72.4%	X	R1
159	If the person is interested in self-help strategies, the first aider should: - Encourage the person to use appropriate strategies (126.3)	Si la persona está interesada en estrategias de autoayuda, el asistente debería: - Alentar a la persona a usar estrategias apropiadas (126.3)	80.8%	82.8%	A	R1
6001	The first aider should consider suggesting self-help strategies if the person is not assessed to have clinically significant depression.	El asistente debería considerar sugerir estrategias de autoayuda si es que de acuerdo a la evaluación la persona no tiene una depresión clínicamente significativa.	58.3%	62.5%	X	New item for R2
6002	The first aider should discourage the person from self-medicating.	El asistente debe desalentar a la persona de automedicarse.	87.5%	100.0%	A	New item for R2
6003	If the person was in treatment before and found it helpful, the first aider can suggest going back to the same professional or health center if it is still available.	Si la persona estuvo en tratamiento previamente y le resultó de utilidad, el asistente puede sugerir volver a consultar al mismo profesional o centro asistencial si sigue estando disponible.	95.8%	100.0%	A	New item for R2
	Section 7: What to do if the person does not want help	Sección 7: Qué hacer si la persona no quiere ayuda
160	The first aid first aider should be aware of the barriers to seeking treatment for depression, (eg, the person may feel that no one is going to be able to really help them).	El asistente de primeros auxilios debe conocer las barreras para buscar tratamiento para la depresión, (p.ej., la persona puede sentir que nadie va a poder ayudarla realmente).	96.2%	89.7%	A	R1
161	If the person refuses to seek or accept professional help, the first aider should not use deception, coercion, or threats to ensure that she receives professional help.	Si la persona se niega a buscar o aceptar ayuda profesional, el asistente no debe usar el engaño, la coerción o las amenazas para garantizar que reciba ayuda profesional.	88.5%	96.6%	A	R1
162	The first aider should find out if there are specific reasons why the person does not want to seek professional help (eg, concerns about paying for it, not having a doctor they like, or worrying about being sent to the hospital), as sometimes the reasons are based on mistaken beliefs or can be overcome with help.	El asistente debe averiguar si hay razones específicas por las cuales la persona no desea buscar ayuda profesional (p.ej., preocupaciones sobre cómo pagarla, no tener un médico que le gusta o preocuparse de que sea enviada al hospital), ya que algunas veces las razones se basan en creencias erróneas o se pueden superar con ayuda.	1	96.6%	A	R1
163	The first aider should inform the person that if they change their mind in the future about seeking help, they can contact the first aider.	El asistente debe informar a la persona que, si cambia de opinión en el futuro en cuanto a buscar ayuda, puede contactar al asistente.	96.2%	93.1%	A	R1
164	The first aider needs to know that if she tries to force or pressure the person to seek help, the person may stop seeking help altogether.	El asistente debe saber que si trata de forzar o presionar a la persona para buscar ayuda, la persona puede dejar de buscar ayuda por completo.	100.0%	87.5%	A	re-rated
165	The first aider should not push the person to seek professional help before they are ready, unless there is a specific risk of harm to themselves or others.	El asistente no debe empujar a la persona a buscar ayuda profesional antes de que esté lista, a menos que exista un riesgo específico de daño a sí misma o a los demás.	84.6%	86.2%	A	R1
166	If, despite the first aider's efforts, the person is still unwilling to seek or accept help, the first aider should respect the person's wishes, unless there is a risk of harm to himself or another person.	Si, a pesar de los esfuerzos del asistente, la persona aún no está dispuesta a buscar o aceptar ayuda, el asistente debe respetar sus deseos, a menos que exista el riesgo de dañarse o a de dañar a otra persona.	70.8%	83.3%	X	re-rated
7001	The first aider should know at least the essential aspects of the rights and associated legislation that regulates mental health care in the country where they are located (e.g. Chile, Law # 20,584 that regulates the rights and duties that people have in relation to actions related to their health care; in Argentina, National Mental Health Law # 26,657).	El asistente debe conocer al menos los aspectos esenciales de los derechos y de la legislación asociada que regula la atención de salud mental del país donde se encuentra (Ej. Chile, Ley # 20.584 que regula los derechos y deberes que tienen las personas en relación con acciones vinculadas a su atención en salud; en Argentina, Ley Nacional de Salud Mental # 26.657).	70.8%	87.5%	X	New item for R2
	Section 8: Security Concerns	Sección 8: Preocupaciones por la seguridad
167	The first aid first aider should respect the person's right not to seek help unless the first aider believes the person is at risk of harm to themselves or others.	El asistente de primeros auxilios debe respetar el derecho de la persona a no buscar ayuda a menos que el asistente crea que la persona está en riesgo de hacerse daño a sí misma o a otros.	83.3%	83.3%	A	re-rated
168	The first aider should know the mental health first aid instructions on how to help someone with suicidal thoughts or behaviors.	El asistente debe conocer las instrucciones de primeros auxilios de salud mental sobre cómo ayudar a alguien con pensamientos o comportamientos suicidas.	1	1	A	R1
169	The first aider should seek immediate professional help if the person experiences hallucinations or delusions.	El asistente debe buscar ayuda profesional inmediata si la persona experimenta alucinaciones o delirios.	1	1	A	R1
170	If the person is at risk of harm to themselves or others, the first aider should: - Involve the person in decisions about who else should be told about the risk of harm (137.1)	Si la persona corre el riesgo de hacerse daño a sí misma o a los demás, el asistente debería: - Involucrar a la persona en las decisiones sobre a quién más se le debe informar sobre el riesgo de daño (137.1)	69.2%	69.0%	X	R1
171	If the person is at risk of harming themselves or others, the first aider should: - Consider the safety of themselves and others, and take the necessary protective measures (e.g. contact the police or the mental health crisis team) (137.2)	Si la persona corre el riesgo de hacerse daño a sí misma o a los demás, el asistente debería: - Considerar la seguridad de sí misma y de los demás, y tomar las medidas de protección necesarias (p.ej. contactar a la policía o al equipo de crisis de salud mental) (137.2)	96.2%	96.6%	A	R1
172	If the person is at risk of harming themselves or others, the first aider should: - Ask the person to take steps to get help, e.g. see a GP (137.3)	Si la persona corre el riesgo de hacerse daño a sí misma o a los demás, el asistente debería: - Pedirle a la persona que tome medidas para obtener ayuda, p.ej. ver a un médico de cabecera (137.3)	84.6%	65.5%	X	R1

## Sheet: Final accepted items 
Supplementary file 1, table 4. Final list of accepted items
#	English	Spanish	Lived experience	Professionals
	Section 1: How do I know if someone is experiencing depression? / Learning about depression	Sección 1: ¿Cómo sé si alguien está experimentando una depresión? / Aprendiendo sobre la depresión
1	The first aider should know the following: - What are the signs and symptoms of depression. (1.1)	El asistente de primeros auxilios debe saber lo siguiente: - Cuáles son los signos y síntomas de depresión. (1.1)	0.962	1
2	The first aider should know the following: - What are the risk factors for depression. (1.2)	El asistente de primeros auxilios debe saber lo siguiente: - Cuáles son los factores de riesgo para la depresión. (1.2)	0.962	0.862
3	The first aider should be aware that the experience of depression can range in severity, eg from feeling irritable to feeling inclined to take one's own life.	El asistente debe saber que la experiencia de la depresión puede variar en severidad, p.ej. de sentirse irritable a sentirse inclinado/a a quitarse la vida.	1	1
4	The first aider should be aware that each individual is different and not everyone who experiences depression will show the typical signs or symptoms of depression.	El asistente debe ser consciente de que cada individuo es diferente y no todos los que experimentan depresión mostrarán los signos o síntomas típicos de la depresión.	1	1
5	The first aider should be aware that some people who have recovered from depression may have a relapse of their symptoms.	El asistente debe saber que algunas personas que se han recuperado de la depresión pueden tener una recaída de sus síntomas.	0.962	0.966
6	Even if the person has had a previous episode of depression, the first aider should not assume that they will know how to handle the current episode.	Incluso si la persona ha tenido un episodio previo de depresión, el asistente no debería asumir que sabrá cómo manejar el episodio actual	0.885	0.931
7	The first aider should learn more about depression by: - ​​Reading or listening to other people's experiences of depression (6.a)	El asistente debe aprender más acerca de la depresión por medio de: - Leer o escuchar las experiencias de depresión de otras personas (6.a)	0.923	0.828
8	first aider should learn more about depression by: - ​​Reading reputable information websites or books (6.b)	El asistente debe aprender más acerca de la depresión por medio de: - Leer sitios web o libros de información de buena reputación (6.b)	0.885	1
9	The first aider should know that there are stressors that can make the symptoms chronic, such as: other medical health problems, economic problems and family problems.	El asistente debe saber que hay factores estresantes que pueden hacer crónicos los síntomas como: otros problemas médicos de salud, problemas económicos y problemas familiares.	1	0.958
10	The first aider should know the characteristics of minority, excluded or vulnerable groups, women, children and the elderly, who may present particular characteristics or symptoms of depressive disorders.	El asistente debe conocer las características de los grupos minoritarios, excluidos o vulnerables, mujeres, niños y personas mayores, que pueden presentar características o síntomas particulares de los trastornos depresivos.	0.75	0.917
	Section 2: How should I approach someone who may be experiencing depression?	Sección 2: ¿Cómo debo acercarme a alguien que puede estar experimentando depresión?
11	The first aider should not ignore any signs or symptoms of depression that they have noticed or assume that the depression will simply go away.	El asistente de primeros auxilios no debe ignorar ningún signo o síntoma de depresión que haya notado o asumir que la depresión simplemente desaparecerá	1	1
12	The first aider should not assume that any signs or symptoms they has noticed (eg, irritability or sadness) mean that the person is experiencing depression.	El asistente no debe asumir que cualquier signo o síntoma que haya notado (por ej., irritabilidad o tristeza) significa que la persona está experimentando depresión	0.923	0.828
13	The first aider should not necessarily assume that the person's symptoms (eg, Complaints about her physical health) are due to depression.	El asistente no debe asumir que necesariamente los síntomas de la persona (por ej., quejas respecto de su salud física) se deben a la depresión	0.917	0.833
14	The first aider should be aware that many people who suffer from depression may also be affected by other mental health problems, such as anxiety or substance use problems.	El asistente debe saber que muchas personas que sufren depresión también pueden verse afectadas por otros problemas de salud mental, como ansiedad o problemas de uso de sustancias	0.846	0.966
15	The first aider should not lie or make excuses for the person's behavior, as this may lead to delay in seeking help	El asistente no debe mentir ni dar excusas por el comportamiento de la persona, ya que esto puede llevarla a demorar su búsqueda de ayuda	0.846	0.931
16	If the first aider notices changes in the mood, behavior, or daily functioning of someone they know, they should approach the person and talk with them about their concerns.	Si el asistente nota cambios en el estado de ánimo, el comportamiento o el funcionamiento diario de alguien que conoce, debe acercarse a la persona y conversar con ella acerca de sus preocupaciones.	1	0.917
17	The first aider should choose the right time when both the first aider and the person have time to talk	El asistente de primeros auxilios debe elegir el momento adecuado cuando tanto el asistente como la persona tengan tiempo para hablar	0.885	0.828
18	The first aider should choose a place to talk that is private or where what is discussed can be kept confidential.	El asistente debe elegir un lugar para hablar que sea privado o en donde se pueda conservar la confidencialidad de lo que se hable.	0.917	1
19	The first aider should choose a place to speak where both the first aider and the person feel comfortable.	El asistente debe elegir un lugar para hablar donde tanto el asistente como la persona se sientan cómodos.	1	0.966
20	The first aider should consider if they is the best person to approach the person or if someone else might be more appropriate/or.	El asistente debería considerar si es la mejor persona para acercarse a la persona o si alguien más podría ser más apropiada/o.	0.846	0.931
21	The first aider should know that allowing the person to talk about how they feel can help them feel better, not worse.	El asistente debe saber que permitir que la persona hable sobre cómo se siente puede ayudarla a sentirse mejor, no peor.	0.846	0.931
22	If the first aider is concerned about someone who may be depressed, they should: -Tell the person that they cares and wants to help.	Si el asistente está preocupado por alguien que puede estar deprimido, debería: - Decirle a la persona que le importa y que quiere ayudarla.	1	0.958
23	The first aider should ask the person if they is willing to talk to the first aider or if they prefers to talk to someone else.	El asistente debe preguntarle a la persona si está dispuesta a hablar con el asistente o si prefiere hablar con alguien más.	0.885	0.897
24	If the person says that they feels sad or depressed, the first aider should ask how long they has felt this way.	Si la persona dice que se siente triste o deprimida, el asistente debería preguntarle cuánto tiempo hace que se siente así.	0.875	0.917
25	The first aider should be prepared for a full range of reactions (eg, relief, indifference, anger) when approaching the person to talk with them about their depression.	El asistente debe prepararse para una gama completa de reacciones (por ejemplo, alivio, indiferencia, ira) cuando se acerque a la persona para conversar con ella acerca de su depresión	0.885	1
26	If the person feels uncomfortable talking to the first aider, they should encourage them to talk to someone else about how they feel.	Si la persona se siente incómoda hablando con el asistente, debe alentarla a que hable con otra persona acerca de cómo se siente.	0.885	0.828
27	The first aider should know the sources of good quality information that the person can turn to.	El asistente de primeros auxilios debe conocer las fuentes de información de buena calidad a las que pueda recurrir la persona.	0.792	0.833
28	If the first aider gives the person information about depression, they should try to make sure that the resources are accurate and appropriate for the person's situation.	Si el asistente le da a la persona información sobre la depresión, debería tratar de asegurarse de que los recursos sean precisos y apropiados para la situación de la persona.	0.885	1
29	Before offering information to the person, the first aider should consider the educational level of the person and his or her ability to understand the information.	Antes de ofrecer información a la persona, el asistente debe considerar el nivel educativo de la persona y su capacidad para comprender la información	0.808	0.966
30	The first aider should not overwhelm the person with too much information or too many resources.	El asistente no debe abrumar a la persona con demasiada información o demasiados recursos.	0.923	0.966
31	The first aider should know that delaying the approach or not taking advantage of an opportunity to identify a depression problem early can lead the person to have more problems in the future.	El asistente debe saber que demorar el acercamiento o no aprovechar una oportunidad para identificar tempranamente un problema de depresión pueden llevar a la persona a tener mayor problemas en el futuro.	0.958	0.917
32	The first aider should be aware of the importance of personal meetings to help the person and of the limitations of messages or other forms of delayed contact (for example, WhatsApp messages).	El asistente debe estar advertido de la importancia de los encuentros personales para ayudar a la persona y de las limitaciones de mensajes u otras formas de contacto diferido (por ejemplo, los mensajes de Whatsapp).	0.875	0.75
33	The first aider should evaluate the relevance of using digital platforms to communicate with the person when meetings in person are not possible.	El asistente debe evaluar la pertinencia de utilizar plataformas digitales para comunicarse con la persona cuando los encuentros en persona no sean posibles.	0.75	0.875
34	The first aider should be aware that a person may feel exhausted or invaded if the first aider asks too insistently about how they are feeling.	El asistente debe ser consciente de que una persona puede sentirse agotada o invadida si el asistente le pregunta demasiado insistentemente acerca de cómo se siente.	0.958	0.833
35	The first aider should explore the sociocultural context of the person before suggesting actions that may not be feasible.	El asistente debe explorar el contexto sociocultural de la personas antes de sugerir acciones que puedan no ser viables.	0.917	0.875
	Section 3: How can I give support?	Sección 3: ¿Cómo puedo dar apoyo?
36	The first aider should know that each person's situation and needs are unique.	El asistente de primeros auxilios debe saber que la situación y las necesidades de cada persona son únicas.	0.962	1
37	The first aider should respect the person's autonomy while considering the extent to which the person can make decisions for themselves and whether the person is at risk of harm to themselves or others.	El asistente debe respetar la autonomía de la persona mientras considera en qué medida la persona puede tomar decisiones por sí misma y si la persona corre el riesgo de hacerse daño a sí misma o a los demás.	0.923	0.897
38	The first aider should keep conversations with the person private unless he or she is concerned that the person may harm themselves or others.	El asistente debe mantener en privado las conversaciones que tienen con la persona a menos que esté preocupado de que la persona puede hacerse daño a sí misma o a otros.	0.885	0.966
39	The first aider should respect the person's feelings, personal values, and experiences as valid, even if they are different from their own, or disagree with them.	El asistente debe respetar los sentimientos, valores personales y experiencias de la persona como válidos, incluso si son diferentes de los suyos, o no está de acuerdo con ellos.	0.923	0.966
40	The first aider should know that depression is an illness and that it is not the fault of the person who is experiencing depression.	El asistente de primeros auxilios debe saber que la depresión es una enfermedad y que no es culpa de la persona que esté experimentando depresión	1	1
41	The first aider should acknowledge any efforts the person is making to improve themselves.	El asistente debe reconocer cualquier esfuerzo que la persona esté haciendo para mejorarse.	1	0.897
42	The first aider should accept the person as they are and maintain realistic expectations for them.	El asistente de primeros auxilios debe aceptar a la persona tal como es y mantener expectativas realistas para ella	0.885	0.828
43	The first aider should be aware that everyday activities (such as going outside, interacting with people, or taking care of the house) can seem overwhelming to the person.	El asistente debe saber que las actividades cotidianas (como salir a la calle, interactuar con gente u ocuparse de la casa) pueden parecer abrumadoras para la persona.	0.962	1
44	The first aider should keep in mind at all times that people are not “faking it,” being “lazy,” “weak,” or “selfish” when experiencing depression.	El asistente debe tener presente en todo momento que las personas no están “fingiendo”, siendo “vagas”, “débiles” o “egoístas” al experimentar una depresión.	0.962	0.931
45	The first aider should not pressure the person to do activities that the person feels are too much for them.	El asistente no debe presionar a la persona para que haga actividades que la persona siente que son demasiado para ella.	0.917	0.833
46	The first aider should let the person know that it is not weak or a failure to have depression, and that it does not make them less valuable as a person.	El asistente debe hacerle saber a la persona que no es débil ni es un fracaso tener una depresión, y que eso no la vuelve menos valiosa como persona	0.962	1
47	If the person says that they feels that they is a weak person or a failure, the first aider should let the person know that: -Strong and capable people can get depressed. (44.1)	Si la persona dice que siente que es una persona débil o un fracaso, el asistente debe hacerle saber a la persona que: - Las personas fuertes y capaces pueden deprimirse. (44.1)	0.962	0.931
48	The first aider should be aware that a depressed person may be overwhelmed by irrational fears.	El asistente de primeros auxilios debe saber que una persona deprimida puede verse abrumada por temores irracionales.	0.923	0.966
49	The first aider should be patient, persistent and encouraging when supporting someone with depression.	El asistente debe ser paciente, persistente y alentador al apoyar a alguien con depresión.	1	0.931
50	The first aider needs to know that the person needs additional support and understanding.	El asistente debe saber que la persona necesita apoyo y comprensión adicionales.	0.962	0.897
51	The first aider should offer the person kindness and attention, even if it is not reciprocated.	El asistente debe ofrecer a la persona amabilidad y atención, incluso si no es recíproco.	0.923	0.862
52	The first aider should be aware that her support is likely to have a positive impact, even if it doesn't initially.	El asistente debe ser consciente de que es probable que su apoyo tenga un impacto positivo, incluso si no es así en un comienzo.	0.962	1
53	The first aider should be consistent and predictable in her interactions with the person.	El asistente debe ser consistente y predecible en sus interacciones con la persona.	0.875	0.958
54	The first aider should know that often simply taking the time to talk or be with the person lets them know that someone cares.	El asistente debe saber que, a menudo, simplemente tomarse el tiempo para hablar o estar con la persona le hace saber que a alguien le importa.	0.923	0.897
55	The first aider should be clear and consistent about what support they can and cannot offer the person.	El asistente debe ser claro y coherente en cuanto al apoyo que puede y en cuanto al apoyo que no puede ofrecer a la persona.	0.923	0.931
56	The first aider should not make promises that they cannot keep.	El asistente no debe hacer promesas que no puede cumplir.	0.885	0.966
57	The first aider should consider telling the person that:-they is not alone/or in this (55.1)	El asistente debería considerar decirle a la persona que: - No está sola/o en esto (55.1)	0.923	0.897
58	The first aider should consider telling the person that: - The first aider is there to help the person (55.2)	El asistente debería considerar decirle a la persona que: - El asistente está ahí para ayudar a la persona (55.2)	1	0.966
59	The first aider should consider telling the person that:-Although the first aider may not be able to understand exactly how the person is feeling, they should make it clear that they cares and wants to help (55.3)	El asistente debería considerar decirle a la persona que: - Aunque el asistente puede no ser capaz de entender exactamente cómo se siente la persona, debe dejar claro que le importa y que quiere ayudarla (55.3)	0.962	0.966
60	The first aider should consider telling the person that:-they may not believe it now, but the way they feels will improve (55.5)	El asistente debería considerar decirle a la persona que: - Puede que no lo crea ahora, pero la forma en que se siente mejorará (55.5)	0.885	0.931
61	The first aider should consider telling the person that: - With time and treatment, the person will feel better (55.6)	El asistente debería considerar decirle a la persona que: - Con tiempo y tratamiento, la persona se sentirá mejor (55.6)	0.923	0.862
62	The first aider should be honest with the person about the limitations of her or him role as an first aider (eg, that they is not a counselor/psychologist).	El asistente debe ser sincero con la persona acerca de las limitaciones de su función como asistente (p.ej., que no es un consejero/ psicólogo).	0.846	0.862
63	The first aider should be honest with the person about what help they is able and willing to offer.	El asistente debe ser honesto con la persona sobre qué ayuda puede y está dispuesto a ofrecerle.	0.846	0.897
64	The first aider should know that there is no point in simply telling the person to get better.	El asistente de primeros auxilios debe saber que no tiene sentido simplemente decirle a la persona que se mejore.	0.923	1
65	The first aider should not tell the person that they just need to be busy or get out more.	El asistente no debe decirle a la persona que solo necesita estar ocupado o salir más.	0.923	0.862
66	The first aider should not trivialize the person's experiences by telling them that "it's important to smile," to "put some will into it," or to "take it easy."	El asistente no debe trivializar las experiencias de la persona diciéndole que "es importante sonreír", que "le ponga un poco de voluntad" o que "se tome las cosas con calma".	0.923	0.966
67	The first aider should avoid saying the following: - "It's all in your head" (61.1)	El asistente debe evitar decir lo siguiente: - "Todo está en tu cabeza" (61.1)	0.846	0.862
68	The first aider should avoid saying the following: - "I can't do anything to improve your situation" (61.2)	El asistente debe evitar decir lo siguiente: - "No puedo hacer nada para mejorar tu situación" (61.2)	0.846	0.966
69	The first aider should not belittle or dismiss the person's feelings and try to say something positive like, "You don't seem that bad to me."	El asistente no debe menospreciar o descartar los sentimientos de la persona y esforzarse por decir algo positivo como "No me pareces tan malo".	0.846	0.897
70	The first aider should resist the urge to try to cure the person's depression.	El asistente debe resistir el impulso de tratar de curar la depresión de la persona.	0.846	0.862
71	The first aider should tell the person that although her experience is very personal and painful, he or she is not alone.	El asistente de primeros auxilios debe decirle a la persona que aunque su experiencia es muy personal y dolorosa, no está sola.	0.808	0.897
72	The first aider should respect the autonomy of the person unless they run the risk of harming themselves or third parties, and they are not in a position to decide for themselves.	El asistente debe respetar la autonomía de la persona salvo que corra riesgos de hacerse daño o hacerles daño a terceros, y no esté en condiciones de decidir por sí misma.	0.917	1
73	Prior acceptance of the person, the first aider should try to involve significant others (such as relatives, relatives, or friends), unless the situation is so serious that the first aider should consider involving others even if they do not have the acceptance of the person.	Previa aceptación de la persona, el asistente debe tratar de involucrar a otros significativos (como familiares, allegados, o amigos), a menos que la situación sea de tanta gravedad que el asistente deba considerar involucrar a otros por más que no cuente con la aceptación de la persona.	0.875	0.917
74	The first aider should be aware that if what he says to the person is not in tune with his state of mind, it may be perceived by the person as a lack of empathy or not being understood.	El asistente debe ser consciente de que SI lo que dice a la persona no sintoniza con el estado de ánimo de ésta puede ser percibido por la persona como falta de empatía o no estar siendo comprendida.	0.833	0.792
75	The first aider should clearly explain that depression is not a moral or capacity issue, but rather a health issue.	El asistente debe explicitar claramente que la depresión no es un tema moral ni de capacidad, sino que es un tema de salud.	0.958	1
76	The first aider should be familiar with typical cognitive aspects of depression, for example negative thoughts, and know how to approach them when they are present.	El asistente debiese estar familiarizado con aspectos cognitivos típicos de la depresión, por ejemplo pensamiento negativos, y saber cómo aproximarse cuando estos están presentes.	0.875	0.917
77	The first aider, along with accompanying them to seek professional help, can suggest activities to the person and avoid isolating themselves, even if they do not enjoy them at first.	El asistente, junto con acompañar a buscar ayuda profesional, puede sugerir a la persona realizar actividades y evitar aislarse, aunque al principio no las disfrute.	0.917	0.75
78	The first aider should know that, especially when the person is feeling bad, it is positive to reinforce all those attitudes or actions that show improvement or are an achievement.	El asistente debe saber que, especialmente cuando la persona se está sintiendo mal, es positivo reforzar todas aquellas actitudes o acciones que muestren una mejoría o sean un logro.	0.913	0.875
79	The first aider should evaluate in each case if he or she is suitable to provide first aid to that person.	El asistente debe evaluar en cada caso si es idóneo para prestar primeros auxilios a esa persona.	0.917	0.917
80	The first aider should learn to know his limits and ask for help when he or she has exceeded them.	El asistente debe aprender a conocer sus límites y pedir ayuda cuando los ha excedido.	1	1
81	The first aider should be clear that when it is time to stop accompanying the person, they should have prepared them first.	El asistente debe tener claro que llegado el momento de dejar de acompañar a la persona debe haberla preparado primero.	0.875	0.875
82	The first aider should keep in mind that it is important to transmit warmth, security and tranquility to the person.	El asistente debe tener presente que es importante transmitir calidez, seguridad y tranquilidad a la persona.	0.958	1
83	The first aider should consider conveying to the person that the recovery process is gradual, and that sometimes there are setbacks before moving forward.	El asistente debe considerar transmitir a la persona la idea de que el proceso de recuperación es gradual, y que a veces hay retrocesos antes de seguir avanzando.	0.958	0.958
84	The first aider should not be restricted to talking only about aspects related to depression if the person is willing to talk about other topics.	El asistente no debiese restringirse a hablar únicamente de aspectos relacionados con la depresión si es que la persona está dispuesta a hablar de otros temas.	1	0.917
85	In the event that the person is an adolescent, it is important that the first aider is trained in the specific problem (as well as in the interaction with mothers, fathers or other first aiders) and with basic knowledge of the legal regulations in force in their area. .	En el caso que la persona sea adolescente, es importante que el asistente esté entrenado en la problemática específica (así como en la interacción con madres, padres u otros/as cuidadores/as) y con conocimientos básicos de las normativas legales vigentes en su zona.	0.792	0.958
86	The first aider should consider the importance of being part of a network and having a personal support network in order to better accompany people with depression.	El asistente debería considerar la importancia de formar parte de una red y contar con una red de apoyo personal para poder acompañar mejor a personas con depresión.	0.875	0.958
	Section 4: Effective Communication	Sección 4: Comunicación efectiva
87	The first aider should ask the person if anything has happened recently that is contributing to how they are feeling.	El asistente debería preguntarle a la persona si algo le ha sucedido recientemente que está contribuyendo a cómo se siente.	0.958	0.917
88	The first aider should encourage the person to talk about their thoughts, feelings, symptoms, and any other problems they are having, when the person is ready.	El asistente debe alentar a la persona a hablar sobre sus pensamientos, sentimientos, síntomas y cualquier otro problema que tenga, cuando la persona esté lista.	0.846	0.862
89	The first aider should not pressure the person to speak immediately.	El asistente no debe presionar a la persona para que hable de inmediato.	0.885	0.897
90	If the person finds it difficult to talk about their thoughts and feelings openly, the first aider should suggest an activity that can facilitate the conversation (for example, having a cup of tea, drinking mate or going for a walk).	Si a la persona le resulta difícil hablar de sus pensamientos y sentimientos abiertamente, el asistente debe sugerir una actividad que pueda facilitarles la conversación (p.ej. tomar una taza de té, tomar mate o salir a caminar).	1	0.958
91	If the person does not have the energy or inclination to talk about how they are feeling, the first aider should not pressure them to do so.	Si la persona no tiene la energía o la inclinación para hablar acerca de cómo se siente, el asistente no debe presionarla para que lo haga.	0.962	0.862
92	The first aider should know that the key attitudes involved in nonjudgmental listening are acceptance, authenticity, and empathy.	El asistente de primeros auxilios debe saber que las actitudes claves implicadas en la escucha sin prejuicios son la aceptación, la autenticidad y la empatía.	1	0.966
93	It is more important for the first aider to really care about the person than to say everything that “should be said”.	Es más importante para el asistente que realmente se preocupe por la persona que el hecho de decir todo lo que “se debe decir”.	0.885	0.862
94	The first aider should convey authenticity to the person by using body language that matches their verbal communication, e.g. telling the person that they accept and respect their feelings, while maintaining an open posture and appropriate eye contact .	El asistente debe transmitir autenticidad a la persona mediante el uso de un lenguaje corporal que coincida con su comunicación verbal, p.ej. decirle a la persona que acepta y respeta sus sentimientos, mientras mantiene una postura abierta y contacto visual apropiado.	0.923	0.931
95	The first aider should demonstrate empathy by showing the person that they are truly heard and understood, eg by saying, “What you are going through must be difficult” or “I understand that you are not having a good time”.	El asistente debe demostrar empatía mostrándole a la persona que realmente es escuchada y entendida, p.ej. diciendo: "Lo que estás pasando debe ser difícil" o “Entiendo que no la estás pasando bien”.	0.917	0.958
96	The first aider should adopt an attitude of acceptance of the person by: - ​​Reserving any judgments they have made about the person or their circumstances, e.g. if the first aider feels that the person is being lazy, they should not express this (83.1)	El asistente debe adoptar una actitud de aceptación de la persona al: - Reservarse cualquier juicio que haya hecho sobre la persona o sus circunstancias, p.ej, si el asistente siente que la persona está siendo floja, no debería expresar esto (83.1)	0.885	0.931
97	The first aider should adopt an attitude of acceptance of the person by: - ​​Choosing words carefully to avoid offending, e.g. not applying labels to the person that they may find stigmatizing, such as "mentally ill" (83.2)	El asistente debe adoptar una actitud de aceptación de la persona al: - Elegir palabras cuidadosamente para evitar ofender, p.ej. no aplicar etiquetas a la persona que puedan encontrar estigmatizantes, como "enfermos mentales" (83.2)	1	1
98	It is important for the first aider to set aside any negative beliefs or reactions (if they arise) and focus on the needs of the person they is helping.	Es importante que el asistente deje a un lado sus creencias y controle sus reacciones negativas (si le surgieran) y se centre en las necesidades de la persona a la que está ayudando.	0.962	0.966
99	The first aider should ask open-ended questions to give the person a chance to say what they want.	El asistente debe hacer preguntas abiertas para darle a la persona la oportunidad de decir lo que quiere.	0.962	0.931
100	The first aider should listen carefully to the person, even if what they are saying is not true or is inappropriate.	El asistente debe escuchar atentamente a la persona, incluso si lo que está diciendo no es cierto o es inconducente.	0.958	0.917
101	The first aider should listen to the person without judging them.	El asistente debe escuchar a la persona sin juzgarla.	0.962	1
102	The first aider should use the same terminology that the person uses when discussing their experience, except that the person uses language that is unhelpful or stigmatizing, or alternative terminology that the first aider uses may clarify or facilitate the expression of concerns. the person's feelings.	El asistente debe usar la misma terminología que usa la persona cuando habla de su experiencia, excepto si la persona usa un lenguaje que no es de ayuda o que es estigmatizador, o que la terminología alternativa que use el asistente pueda clarificar o facilitar la expresión de los sentimientos de la persona.	0.792	0.917
103	The first aider should not use language related to a potential diagnosis when speaking with the person.	El asistente no debe usar lenguaje relacionado con un diagnóstico potencial cuando habla con la persona.	0.958	0.792
104	The first aider should use the following verbal skills to show that they are listening: - Ask questions that show that they really care and want to understand what the person is saying (90.1)	El asistente debe usar las siguientes habilidades verbales para mostrar que está escuchando: - Hacer preguntas que demuestren que realmente le importa y quiere entender lo que dice la persona (90.1)	1	1
105	The first aider should use the following verbal skills to show that he is listening:-Check her understanding by repeating what the person said and summarizing facts and feelings (90.2)	El asistente debe usar las siguientes habilidades verbales para mostrar que está escuchando: - Verificar su comprensión al repetir lo que la persona dijo y resumir hechos y sentimientos (90.2)	0.885	0.862
106	The first aider should use the following verbal skills to show that they are listening:-Listen not only to what the person says, but also to how they say it (eg their tone of voice) (90.3)	El asistente debe usar las siguientes habilidades verbales para mostrar que está escuchando: - Escuchar no solo lo que dice la persona, sino cómo lo dice (p.ej. su tono de voz) (90.3)	1	0.931
107	The first aider should use the following verbal skills to show that they are listening: - Be patient, even when the person is not communicating well, may be repetitive, or may be speaking more slowly and less clearly than normal (90.5)	El asistente debe usar las siguientes habilidades verbales para mostrar que está escuchando: - Ser paciente, incluso cuando la persona no se está comunicando bien, puede ser repetitiva o puede estar hablando más despacio y con menos claridad de lo normal (90.5)	1	1
108	The first aider should use the following verbal skills to show that they are listening: - Do not be critical or express frustration towards the person for not being able to communicate well (90.6)	El asistente debe usar las siguientes habilidades verbales para mostrar que está escuchando: - No ser crítico o expresar su frustración hacia la persona por no poder comunicarse bien (90.6)	1	1
109	The first aider should use the following verbal skills to show that they are listening: - Avoid giving useless advice such as "Get well / get well" or "Cheer up" (90.7)	El asistente debe usar las siguientes habilidades verbales para mostrar que está escuchando: - Evitar dar consejos inútiles como "Ponte / ponete bien" o "Anímate" (90.7)	0.808	0.966
110	The first aider should use the following verbal skills to show that they are listening: - Do not interrupt the person when they are speaking, especially to share their own opinions or experiences (90.8)	El asistente debe usar las siguientes habilidades verbales para mostrar que está escuchando: - No interrumpir a la persona cuando está hablando, especialmente para compartir sus propias opiniones o experiencias (90.8)	0.808	0.931
111	The first aider should use the following verbal skills to show that they are listening: - Avoid confrontation, unless it is necessary to prevent the person from committing harmful or dangerous acts (90.9)	El asistente debe usar las siguientes habilidades verbales para mostrar que está escuchando: - Evitar la confrontación, a menos que sea necesario para evitar que la persona cometa actos dañinos o peligrosos (90.9)	0.923	0.862
112	The first aider should be aware that the person themselves may have stigmatizing attitudes towards mental illness and should transmit attitudes that serve as a model for greater acceptance of mental illness.	El asistente debe ser consciente de que la persona misma puede tener actitudes estigmatizadoras hacia la enfermedad mental y debe transmitir actitudes que sirvan de modelo para una mayor aceptación de los padecimientos mentales.	0.846	0.931
113	The first aider should try to see irritable or unpleasant behaviors, if any, as part of what the person is experiencing and not take them personally.	El asistente de primeros auxilios debe tratar de ver los comportamientos irritables o desagradables, si los hubiera, como parte de lo que está viviendo la persona y no tomarlos como algo personal.	0.923	0.931
114	If the first aider belongs to the person's circle, they should avoid saying phrases like "you didn't want to listen", "I told you so" or, "you don't listen to me".	Si el asistente pertenece al círculo de la persona debe evitar decir frases como “no quisiste escuchar”, “te lo dije” o, “no me haces caso”.	0.792	1
115	The first aider should try to get to know and understand the person in order to know how to best relate to them.	El asistente debe intentar conocer y comprender a la persona para saber cómo relacionarse mejor con ella.	0.958	0.917
116	The first aider should consider that there are people who need to be accompanied in silence, and that sometimes this allows the person to express themselves spontaneously.	El asistente debe considerar que hay personas que necesitan que las acompañen en silencio, y que a veces eso le permite a la persona expresarse espontáneamente.	1	0.958
117	The first aider should consider the possibility and be prepared in case the person: 1. Reacts annoyed, aggressively, or doesn't take positively to something you say. 2. Feels embarrassed to talk about her or his problems and adopts an avoidant attitude.	El asistente debe considerar la posibilidad y estar preparado por si la persona: 1. reacciona con molestia, agresivamente, o no toma positivamente algo que le diga. 2. Siente vergüenza de hablar de sus problemas y adopta una actitud evitativa.	1	0.958
	Section 5: Difficulties the wizard may encounter	Sección 5: Dificultades que el asistente puede encontrar
118	If the person's behavior has a negative effect on the first aider, the first aider should acknowledge their own feelings and deal with them on their own.	Si el comportamiento de la persona tiene un efecto negativo en el asistente, el asistente debe reconocer sus propios sentimientos y tratarlos por su cuenta.	0.846	0.862
119	The first aider should not accept the abuse or compromise her own mental health in the process of supporting the person.	El asistente no debería aceptar el abuso ni comprometer su propia salud mental en el proceso de apoyar a la persona.	0.885	0.966
120	The first aider needs to know that pauses and silences are okay and that while he o she may be uncomfortable, the person may need time to think or find the right words.	El asistente debe saber que las pausas y los silencios están bien y que, si bien puede sentirse incómodo, la persona puede necesitar tiempo para pensar o encontrar las palabras adecuadas.	0.885	0.931
121	If the person does not want to talk, the first aider should let them know that they are available to talk when they are ready.	Si la persona no quiere hablar, el asistente debe informarle que está disponible para hablar cuando esté lista.	0.962	0.931
122	If the person doesn't want to talk to the first aider, the first aider should suggest that they talk to someone else.	Si la persona no quiere hablar con el asistente, el asistente debe sugerir que hable con otra persona.	0.808	0.966
123	The first aider should use the following non-verbal skills to reinforce their nonjudgmental communication: - Pay close attention to what the person is saying (98.2)	El asistente debe usar las siguientes habilidades no verbales para reforzar su comunicación sin prejuicios: - Preste mucha atención a lo que dice la persona (98.2)	1	1
124	The first aider should use the following nonverbal skills to reinforce their nonjudgmental communication: - Maintain comfortable eye contact using the level of eye contact with which the person seems most comfortable (98.3)	El asistente debe usar las siguientes habilidades no verbales para reforzar su comunicación sin prejuicios: - Mantenga un contacto visual cómodo utilizando el nivel de contacto visual con el que la persona parece más cómoda (98.3)	0.885	1
125	The first aider should use the following non-verbal skills to reinforce their nonjudgmental communication: - Be aware of the person's body language, as this may provide clues about how they are feeling or how comfortable they are talking to the first aider (98.4 )	El asistente debe usar las siguientes habilidades no verbales para reforzar su comunicación sin prejuicios: - Tenga en cuenta el lenguaje corporal de la persona, ya que esto puede proporcionar pistas sobre cómo se siente o qué tan cómoda se siente al hablar con el asistente (98.4)	0.885	0.931
126	The first aider should use the following nonverbal skills to reinforce their nonjudgmental communication: - Observe how much personal space the person feels comfortable with and respect it (98.5)	El asistente debe usar las siguientes habilidades no verbales para reforzar su comunicación sin prejuicios: - Observe con cuánto espacio personal la persona se siente cómoda y respételo (98.5)	0.962	0.966
127	The first aider should use the following non-verbal skills to reinforce their nonjudgmental communication: - Maintain a receptive or open body position (eg, do not cross your arms, as this may appear defensive) (98.6)	El asistente debe usar las siguientes habilidades no verbales para reforzar su comunicación sin prejuicios: - Mantenga una posición receptiva o de cuerpo abierto (p.ej., no cruzar los brazos, ya que esto puede parecer defensivo) (98.6)	0.958	1
128	The first aider should use the following non-verbal skills to reinforce their nonjudgmental communication: - Avoid distracting gestures (e.g. fiddling with a pen or looking at other things) as they could be interpreted as a lack of interest (98.7)	El asistente debe usar las siguientes habilidades no verbales para reforzar su comunicación sin prejuicios: - Evite los gestos que distraen (p.ej. jugar con un bolígrafo o mirar otras cosas), ya que podrían interpretarse como una falta de interés (98.7)	0.808	0.897
129	The first aider should be aware that helping someone who is depressed may elicit an emotional response from the first aider that the first aider did not expect or anticipate would happen to them.	El asistente debe saber que ayudar a alguien que está deprimido puede provocar una respuesta emocional en el asistente que éste no hubiese esperado o previsto que le sucedería.	0.923	0.966
130	If the person gets angry during the conversation, the first aider should: - Keep calm (100.1)	Si la persona se enoja durante la conversación, el asistente debería: - Mantener la calma (100.1)	1	1
131	If the person gets angry during the conversation, the first aider should: - Acknowledge the anger (100.2)	Si la persona se enoja durante la conversación, el asistente debería: - Reconocer la ira (100.2)	0.885	0.966
132	If the person gets angry during the conversation, the first aider should: -Do not make assumptions about the cause of his anger (100.3)	Si la persona se enoja durante la conversación, el asistente debería: - No hacer suposiciones sobre la causa de su enojo (100.3)	0.885	0.931
133	If the person gets upset during the conversation, the first aider should: 4. Consider asking what made them upset.	Si la persona se enoja durante la conversación, el asistente debería: 4. Considerar preguntar qué fue lo que le causó molestia.	0.792	0.833
134	If the person gets upset during the conversation, the first aider should: 5. Try to politely redirect the conversation and reiterate her willingness to help.	Si la persona se enoja durante la conversación, el asistente debería: 5. Intentar reencauzar el diálogo amablemente y reiterar su disposición a ayudar.	0.833	0.875
135	If the person gets upset during the conversation, the first aider should: 6. Consider taking a break in the conversation and ask how the person wants to go on.	Si la persona se enoja durante la conversación, el asistente debería: 6. Considerar tomar un descanso en la conversación y preguntar a la persona cómo quiere seguir.	0.875	0.833
136	If the person gets angry during the conversation, the first aider should: 7. In the case of not being able to control the situation, try to reassure the person and consider seeking support.	Si la persona se enoja durante la conversación, el asistente debería: 7. En el caso de no poder controlar la situación, intentar tranquilizar a la persona y considerar buscar apoyo.	0.917	0.958
137	If the first aider feels upset or exhausted after helping the person they should: - Find someone to talk to about their feelings without sharing the personal details of the person they were helping (101.1)	Si el asistente se siente molesto o agotado después de ayudar a la persona debería: - Encontrar a alguien con quien hablar sobre sus sentimientos sin compartir los detalles personales de la persona a la que estaba ayudando (101.1)	1	0.931
138	If the first aider feels upset or exhausted after helping the person, they should: - Use evidence-based self-care strategies (101.2)	Si el asistente se siente molesto o agotado después de ayudar a la persona debería: - Usar estrategias de autocuidado basadas en evidencia (101.2)	0.792	0.833
139	If helping someone from a different cultural background than the first aider, the first aider should be willing to adjust her verbal and nonverbal behaviors. eg the person may be comfortable with a different level of eye contact, or may be used to having more personal space.	Si se ayuda a alguien de una formación cultural diferente a la del asistente de primeros auxilios, el asistente debería estar dispuesto a ajustar sus conductas verbales y no verbales. p.ej. la persona puede sentirse cómoda con un nivel diferente de contacto visual, o puede estar acostumbrada a contar con un espacio personal más amplio.	0.885	0.966
140	The first aider should keep in mind that the person may have special requirements regarding seeking help for mental health problems due to the person's cultural background or religious beliefs.	El asistente debe tener en cuenta que la persona puede tener requisitos especiales con respecto a la búsqueda de ayuda para problemas de salud mental debido a su origen cultural o creencias religiosas.	0.962	0.931
141	The first aider should take into account that the person may be affected by the economic impact that depression can generate, and this may have a negative impact on their condition and their willingness to seek help.	El asistente debe tener en cuenta que la persona puede estar afectada por el impacto económico que la depresión puede generar, y eso repercutir negativamente sobre su estado y sobre su disposición a buscar ayuda.	0.875	0.792
142	In the event that the person belongs to a minority group and/or LGBTI groups, it is important that the first aider is familiar with the subject and knows of local professional networks that can help the person.	En el caso en que la persona pertenezca a un grupo minoritario y/o a los grupos LGBTI es importante que el asistente esté familiarizado con el tema y sepa de redes locales profesionales que puedan ayudar a la persona.	0.875	0.792
143	If the first aider perceives that there may be cultural differences that could condition the consultation in the health team or that are interfering with their ability to help the person, the first aider should find out if there are health teams in their area trained in issues of cultural differences in order to better guide the person.	Si el asistente percibe que puede haber diferencias culturales que pudieran condicionar la consulta en el equipo de salud o que estuvieran interfiriendo en su capacidad para ayudar a la persona, el asistente debería averiguar si hay equipos de salud en su zona entrenados en temas de diferencias culturales para poder orientar mejor a la persona.	0.875	1
	Section 6: Finding Help	Sección 6: Búsqueda de ayuda
144	The first aider should not assume that the person's depression will go away on its own.	El asistente de primeros auxilios no debe asumir que la depresión de la persona desaparecerá por sí misma.	0.962	1
145	The first aider should know that treating depression early is important for best results.	El asistente debe saber que tratar la depresión tempranamente es importante para obtener los mejores resultados.	0.962	1
146	The first aider should be able to recognize when to encourage the person to seek professional help.	El asistente debe ser capaz de reconocer cuándo alentar a la persona a buscar ayuda profesional.	1	1
147	The first aider should discuss the person's options for seeking help and should encourage the person to use these options.	El asistente debe analizar las opciones que tiene la persona para buscar ayuda y debe alentarla a usar estas opciones.	0.962	1
148	If the person doesn't know where to get help, the first aider should offer help to get help.	Si la persona no sabe dónde obtener ayuda, el asistente debe ofrecer ayuda para buscar ayuda.	0.962	1
149	The first aider should know what services are available in her local area.	El asistente debe saber qué servicios están disponibles en su área local.	0.962	0.931
150	The first aider should be aware of local avenues for professional help (eg whether a referral from a general practitioner or GP is required to see a specialist).	El asistente debe conocer las vías locales para obtener ayuda profesional (p.ej. si para ver a un especialista hace falta tener una derivación de un médico generalista o de cabecera).	0.885	0.966
151	The first aider should talk about seeking professional help as "normal" (eg talk about it as a natural action to take, explain that mental health problems are common and treatable).	El asistente de primeros auxilios debería hablar sobre la búsqueda de ayuda profesional como algo "normal" (p.ej. hable de ello como una acción natural a tomar, explique que los problemas de salud mental son comunes y tratables).	1	1
152	The first aider should talk to the person about: - The benefits of seeking professional help (116.1)	El asistente debería hablar con la persona sobre: - Los beneficios de buscar ayuda profesional (116.1)	1	0.966
153	The first aider should talk to the person about: - Locally available help resources (116.2)	El asistente debería hablar con la persona sobre: - Recursos de ayuda disponibles localmente (116.2)	1	1
154	The first aider should avoid labeling the person's behaviors or feelings as symptoms of depression when discussing help-seeking with the person.	El asistente debe evitar etiquetar los comportamientos o sentimientos de la persona como síntomas de depresión al hablar sobre la búsqueda de ayuda con ella.	0.833	0.75
155	If the first aider accompanies the person to the appointment, they must not take complete charge and should keep in mind that a person with depression needs to make their own decisions as much as possible.	Si el asistente acompaña a la persona a la cita no debe hacerse cargo por completo y debe tener presente que una persona con depresión necesita tomar sus propias decisiones tanto como sea posible.	0.917	0.958
156	The first aider should be aware that depression often goes unrecognized by health professionals and that it may take some time to get a diagnosis. If this is the case, the first aider should encourage the person not to give up.	El asistente debe saber que la depresión a menudo no es reconocida por los profesionales de la salud y que puede tomar algún tiempo para obtener un diagnóstico. Si éste es el caso, el asistente debe alentar a la persona a no darse por vencida.	0.885	0.862
157	The first aider needs to know that the person's ability and willingness to use self-help strategies will depend on her interest and the severity of her depression.	El asistente de primeros auxilios necesita saber que la capacidad y el deseo de la persona de usar estrategias de autoayuda dependerán de su interés y de la gravedad de su depresión.	0.808	0.828
158	The first aider should not be too forceful or vehement when it comes to encouraging the person to use self-help strategies (even those that are considered evidence-based).	El asistente no debería ser demasiado enérgico o vehemente cuando se trata de alentar a la persona a usar estrategias de autoayuda (incluso aquellas que se consideran basadas en la evidencia).	0.917	0.75
159	The first aider should discourage the person from using alcohol or other drugs to feel better.	El asistente debe desalentar a la persona de usar alcohol u otras drogas para sentirse mejor.	0.923	0.966
160	If the person is interested in self-help strategies, the first aider should: - Encourage the person to use appropriate strategies (126.3)	Si la persona está interesada en estrategias de autoayuda, el asistente debería: - Alentar a la persona a usar estrategias apropiadas (126.3)	0.808	0.828
161	The first aider should discourage the person from self-medicating.	El asistente debe desalentar a la persona de automedicarse.	0.875	1
162	If the person was previously in treatment and found it helpful, the first aider can suggest going back to the same professional or health center if they is still available.	Si la persona estuvo en tratamiento previamente y le resultó de utilidad, el asistente puede sugerir volver a consultar al mismo profesional o centro asistencial si sigue estando disponible.	0.958	1
	Section 7: What to do if the person does not want help	Sección 7: Qué hacer si la persona no quiere ayuda
163	The first aider should be aware of the barriers to seeking treatment for depression, (eg, the person may feel that no one is going to be able to really help them).	El asistente de primeros auxilios debe conocer las barreras para buscar tratamiento para la depresión, (p.ej., la persona puede sentir que nadie va a poder ayudarla realmente).	0.962	0.897
164	If the person refuses to seek or accept professional help, the first aider should not use deception, coercion, or threats to ensure that they receives professional help.	Si la persona se niega a buscar o aceptar ayuda profesional, el asistente no debe usar el engaño, la coerción o las amenazas para garantizar que reciba ayuda profesional.	0.885	0.966
165	The first aider should find out if there are specific reasons why the person does not want to seek professional help (eg, concerns about paying for it, not having a doctor they like, or worrying about being sent to the hospital), as sometimes the reasons are based on mistaken beliefs or can be overcome with help.	El asistente debe averiguar si hay razones específicas por las cuales la persona no desea buscar ayuda profesional (p.ej., preocupaciones sobre cómo pagarla, no tener un médico que le gusta o preocuparse de que sea enviada al hospital), ya que algunas veces las razones se basan en creencias erróneas o se pueden superar con ayuda.	1	0.966
166	The first aider should inform the person that if they change their mind in the future about seeking help, they can contact the first aider.	El asistente debe informar a la persona que, si cambia de opinión en el futuro en cuanto a buscar ayuda, puede contactar al asistente.	0.962	0.931
167	The first aider needs to know that if they tries to force or pressure the person to seek help, the person may stop seeking help altogether.	El asistente debe saber que si trata de forzar o presionar a la persona para buscar ayuda, la persona puede dejar de buscar ayuda por completo.	1	0.875
168	The first aider should not push the person to seek professional help before they are ready, unless there is a specific risk of harm to themselves or others.	El asistente no debe empujar a la persona a buscar ayuda profesional antes de que esté lista, a menos que exista un riesgo específico de daño a sí misma o a los demás.	0.846	0.862
	Section 8: Security Concerns	Sección 8: Preocupaciones por la seguridad
169	The first aider should respect the person's right not to seek help unless the first aider believes the person is at risk of harm to themselves or others.	El asistente de primeros auxilios debe respetar el derecho de la persona a no buscar ayuda a menos que el asistente crea que la persona está en riesgo de hacerse daño a sí misma o a otros.	0.833	0.833
170	The first aider should know the mental health first aid instructions on how to help someone with suicidal thoughts or behaviors.	El asistente debe conocer las instrucciones de primeros auxilios de salud mental sobre cómo ayudar a alguien con pensamientos o comportamientos suicidas.	1	1
171	The first aider should seek immediate professional help if the person experiences hallucinations or delusions.	El asistente debe buscar ayuda profesional inmediata si la persona experimenta alucinaciones o delirios.	1	1
172	If the person is at risk of harming themselves or others, the first aider should: - Consider the safety of themselves and others, and take the necessary protective measures (e.g. contact the police or the mental health crisis team) (137.2)	Si la persona corre el riesgo de hacerse daño a sí misma o a los demás, el asistente debería: - Considerar la seguridad de sí misma y de los demás, y tomar las medidas de protección necesarias (p.ej. contactar a la policía o al equipo de crisis de salud mental) (137.2)	0.962	0.966
